# Supplementary material for: Ultrahigh-dimensional variable selection method for whole-genome gene-gene interaction analysis
Source: BMC Bioinformatics. 2012 May 3;13:72. doi: 10.1186/1471-2105-13-72 (PMC3531267; doi:10.1186/1471-2105-13-72)
Supplement: Additional file 2 — Table S1. Type 1 error rates for PLINK –fast-epistasis and BOOST in scenarios 1 and 2. [file 1471-2105-13-72-S2.xls]

## Sheet: supplementary table 1
Supplementary Table 1. Type 1 error rates for PLINK –fast-epistasis and BOOST in scenarios 1 (no LD) and 2 (LD)
		Nominal error rates (After Bonferroni correction)
	Methods	0.05	0.1	0.2	0.3
No LD	PLINK –fast-epistasis	0.032	0.067	0.135	0.21
	BOOST	0.057	0.103	0.198	0.272
LD	PLINK –fast-epistasis	0.01	0.07	0.09	0.1
	BOOST	0.05	0.07	0.16	0.24
