# Supplementary material for: Ultrahigh-dimensional variable selection method for whole-genome gene-gene interaction analysis
Source: BMC Bioinformatics. 2012 May 3;13:72. doi: 10.1186/1471-2105-13-72 (PMC3531267; doi:10.1186/1471-2105-13-72)
Supplement: Additional file 3 — Table S2. EPISIS output file. [file 1471-2105-13-72-S3.txt]

Supplementary Table 2 online

EPISIS Output file:
Detected SNP-SNP pairs are ordered accodring to the ranking.

Corresponding 3 by 3 contingency tables of genotype counts for case and control are shown ("control"/"case").
Row and column correspond to snp1 and snp2, respectively;

1) LCDC and PCDC
[Main effect]
Ranking index: snp1 * -1 + cell-position of dummy-coded
Dummy code used for the SNP is as follows,
 aa aA AA
  0  1  2 

[Interaction effect]
Ranking index: snp1 * snp2 + cell-position of dummy-coded
Dummy code used for each SNP-SNP pair is as follows,
   bb bB BB
aa  3  4  5 
aA  6  7  8
AA  9 10 11

2) ADC
Ranking index: snp1 * snp2 + Gr(...)
... in Gr represents cell-positions for high-risk group following
   bb bB BB
aa  0  1  2 
aA  3  4  5
AA  6  7  8


y=1, control; y=o, case; MAF, Minor Allele Frequency; r, Pearson's correlation coefficient; OR, odds ratio of extracted dummy coding; CI95, 95% confidence interval of OR; Z-value, log(OR)/se(OR).
The annotated information about each SNP is gathered from annotations released by Affymetrix (R31).


-----------------------------------------------------------
bd with ebic gamma= 0.4 for lcdc
-----------------------------------------------------------
1:  SNP_A-4286131 * SNP_A-1825314 + 6 
0/0 0/0 40/26
129/0 5/89 407/255
198/141 972/593 1187/764
MAF(y=1,snp1) = 0.27757, MAF(y=1,snp2) = 0.105684, r(y=1) = -0.0511362
MAF(y=o,snp1) = 0.25803, MAF(y=o,snp2) = 0.105996, r(y=o) = -0.203056
OR = (0/1868)/(129/2809) = 0.00580545, CI95 = (0.000360947 0.0933745) , Z-value = -3.63305
ANNOTATION:
***SNP_A-4286131, rs16849921, p-value(main)=0.03543
GENE:
  SPAG16, upstream 88093, sperm associated antigen 16
  SPAG16, upstream 88090, sperm associated antigen 16
  IKZF2, upstream 44689, IKAROS family zinc finger 2 (Helios)
  IKZF2, upstream 44695, IKAROS family zinc finger 2 (Helios)
FUNCTION:
  ---
***SNP_A-1825314, rs10197379, p-value(main)=0.9614
GENE:
  IKZF2, upstream 44906, IKAROS family zinc finger 2 (Helios)
  SPAG16, upstream 87876, sperm associated antigen 16
  IKZF2, upstream 44912, IKAROS family zinc finger 2 (Helios)
  SPAG16, upstream 87873, sperm associated antigen 16
FUNCTION:
  ---

2:  SNP_A-1821163 * SNP_A-4239532 + 8 
365/228 1/0 0/0
2/0 1229/781 106/0
0/0 1/0 1234/859
MAF(y=1,snp1) = 0.334411, MAF(y=1,snp2) = 0.35211, r(y=1) = 0.959191
MAF(y=o,snp1) = 0.331103, MAF(y=o,snp2) = 0.331103, r(y=o) = 1
OR = (0/1868)/(106/2832) = 0.007117, CI95 = (0.000441983 0.114601) , Z-value = -3.48788
ANNOTATION:
***SNP_A-1821163, rs2438083, p-value(main)=0.7373
GENE:
  FOXQ1, upstream 35303, forkhead box Q1
  LOC285768, upstream 175804, hypothetical LOC285768
  EXOC2, upstream 584260, exocyst complex component 2
FUNCTION:
  ---
***SNP_A-4239532, rs977673, p-value(main)=0.03456
GENE:
  EXOC2, upstream 584604, exocyst complex component 2
  FOXQ1, upstream 34959, forkhead box Q1
  LOC285768, upstream 176148, hypothetical LOC285768
FUNCTION:
  ---

3:  SNP_A-4284140 * SNP_A-4292022 + 6 
0/0 1/0 16/9
88/0 78/99 300/209
299/219 1114/691 1042/641
MAF(y=1,snp1) = 0.334752, MAF(y=1,snp2) = 0.0850919, r(y=1) = -0.0639508
MAF(y=o,snp1) = 0.328694, MAF(y=o,snp2) = 0.0872591, r(y=o) = -0.216355
OR = (0/1868)/(88/2850) = 0.00861896, CI95 = (0.000534552 0.138969) , Z-value = -3.35124
ANNOTATION:
***SNP_A-4284140, rs6809441, p-value(main)=0.5388
GENE:
  ULK4, --- 0, unc-51-like kinase 4 (C. elegans)
  ULK4, intron 0, unc-51-like kinase 4 (C. elegans)
FUNCTION:
  ---
***SNP_A-4292022, rs33916626, p-value(main)=0.7117
GENE:
  ULK4, --- 0, unc-51-like kinase 4 (C. elegans)
  ULK4, intron 0, unc-51-like kinase 4 (C. elegans)
FUNCTION:
  ---

4:  SNP_A-2057522 * SNP_A-4260583 + 8 
279/212 0/0 0/0
0/0 1278/782 27/93
0/0 5/2 1349/779
MAF(y=1,snp1) = 0.313308, MAF(y=1,snp2) = 0.317052, r(y=1) = 0.987403
MAF(y=o,snp1) = 0.32334, MAF(y=o,snp2) = 0.347698, r(y=o) = 0.944357
OR = (93/1775)/(27/2911) = 5.57539, CI95 = (3.62952 8.56447) , Z-value = 7.84603
ANNOTATION:
***SNP_A-2057522, rs13218960, p-value(main)=0.3029
GENE:
  AIM1, intron 0, absent in melanoma 1
  AIM1, --- 0, absent in melanoma 1
FUNCTION:
  606202 // Skin_hair_eye pigmentation 5, dark_fair skin // 227240 // NM_001624 // intron 
  606202 // Skin_hair_eye pigmentation 5, black_nonblack hair // 227240 // ENST00000369066 // intron 
  606202 // Skin_hair_eye pigmentation 5, dark_fair skin // 227240 // ENST00000369066 // intron 
  606202 // Skin_hair_eye pigmentation 5, dark_light eyes // 227240 // NM_001624 // intron
  606202 // Oculocutaneous albinism, type IV // 606574 // ENST00000369066 // intron 
  606202 // Skin_hair_eye pigmentation 5, dark_light eyes // 227240 // ENST00000369066 // intron 
  606202 // Skin_hair_eye pigmentation 5, black_nonblack hair // 227240 // NM_001624 // intron 
  606202 // Oculocutaneous albinism, type IV // 606574 // NM_001624 // intron 
***SNP_A-4260583, rs9320174, p-value(main)=0.001826
GENE:
  AIM1, intron 0, absent in melanoma 1
  AIM1, --- 0, absent in melanoma 1
FUNCTION:
  606202 // Skin_hair_eye pigmentation 5, dark_fair skin // 227240 // NM_001624 // intron 
  606202 // Skin_hair_eye pigmentation 5, black_nonblack hair // 227240 // ENST00000369066 // intron 
  606202 // Skin_hair_eye pigmentation 5, dark_fair skin // 227240 // ENST00000369066 // intron 
  606202 // Skin_hair_eye pigmentation 5, dark_light eyes // 227240 // NM_001624 // intron
  606202 // Oculocutaneous albinism, type IV // 606574 // ENST00000369066 // intron 
  606202 // Skin_hair_eye pigmentation 5, dark_light eyes // 227240 // ENST00000369066 // intron 
  606202 // Skin_hair_eye pigmentation 5, black_nonblack hair // 227240 // NM_001624 // intron 
  606202 // Oculocutaneous albinism, type IV // 606574 // NM_001624 // intron 

5:  SNP_A-2193907 * SNP_A-2052046 + 9 
3/2 32/14 75/47
24/18 213/135 616/366
31/88 493/282 1451/916
MAF(y=1,snp1) = 0.145337, MAF(y=1,snp2) = 0.182607, r(y=1) = 0.0293693
MAF(y=o,snp1) = 0.17318, MAF(y=o,snp2) = 0.172645, r(y=o) = -0.0284742
OR = (88/1780)/(31/2907) = 4.58786, CI95 = (3.04198 6.91933) , Z-value = 7.26664
ANNOTATION:
***SNP_A-2193907, rs11984645, p-value(main)=0.0002468
GENE:
  SOX17, upstream 301189, SRY (sex determining region Y)-box 17
  MRPL15, downstream 8231, mitochondrial ribosomal protein L15
FUNCTION:
  ---
***SNP_A-2052046, rs1998071, p-value(main)=0.214
GENE:
  DAAM1, upstream 114585, dishevelled associated activator of morphogenesis 1
  DACT1, downstream 425777, dapper, antagonist of beta-catenin, homolog 1 (Xenopus laevis)
  DACT1, downstream 425774, dapper, antagonist of beta-catenin, homolog 1 (Xenopus laevis)
FUNCTION:
  ---

6:  SNP_A-2267880 * SNP_A-2186884 + 8 
53/23 2/2 0/0
1/0 647/433 24/78
0/0 11/6 2200/1326
MAF(y=1,snp1) = 0.130701, MAF(y=1,snp2) = 0.133084, r(y=1) = 0.971733
MAF(y=o,snp1) = 0.130353, MAF(y=o,snp2) = 0.150161, r(y=o) = 0.907379
OR = (78/1790)/(24/2914) = 5.21547, CI95 = (3.30106 8.24011) , Z-value = 7.07761
ANNOTATION:
***SNP_A-2267880, rs13155452, p-value(main)=0.9606
GENE:
  FAM172A, --- 0, family with sequence similarity 172, member A
  FAM172A, intron 0, family with sequence similarity 172, member A
FUNCTION:
  ---
***SNP_A-2186884, rs12188163, p-value(main)=0.01858
GENE:
  FAM172A, --- 0, family with sequence similarity 172, member A
  FAM172A, intron 0, family with sequence similarity 172, member A
FUNCTION:
  ---

7:  SNP_A-4218342 * SNP_A-2193907 + 4 
10/11 13/60 35/37
106/61 354/198 278/172
320/202 1013/604 809/523
MAF(y=1,snp1) = 0.383254, MAF(y=1,snp2) = 0.145337, r(y=1) = -0.0233075
MAF(y=o,snp1) = 0.377409, MAF(y=o,snp2) = 0.17318, r(y=o) = -0.00526403
OR = (60/1808)/(13/2925) = 7.24942, CI95 = (4.00702 13.1155) , Z-value = 6.5488
ANNOTATION:
***SNP_A-4218342, rs1392187, p-value(main)=0.5652
GENE:
  SHOX2, downstream 448421, short stature homeobox 2
  C3orf55, downstream 46299, chromosome 3 open reading frame 55
  SHOX2, downstream 448479, short stature homeobox 2
FUNCTION:
  ---
***SNP_A-2193907, rs11984645, p-value(main)=0.0002468
GENE:
  SOX17, upstream 301189, SRY (sex determining region Y)-box 17
  MRPL15, downstream 8231, mitochondrial ribosomal protein L15
FUNCTION:
  ---


-----------------------------------------------------------
bd with ebic gamma= 0.4 for pcdc
-----------------------------------------------------------
1:  SNP_A-2057522 * SNP_A-4260583 + 8 
279/212 0/0 0/0
0/0 1278/782 27/93
0/0 5/2 1349/779
MAF(y=1,snp1) = 0.313308, MAF(y=1,snp2) = 0.317052, r(y=1) = 0.987403
MAF(y=o,snp1) = 0.32334, MAF(y=o,snp2) = 0.347698, r(y=o) = 0.944357
OR = (93/1775)/(27/2911) = 5.64889, CI95 = (3.66541 8.7057) , Z-value = 7.84626
ANNOTATION:
***SNP_A-2057522, rs13218960, p-value(main)=0.3029
GENE:
  AIM1, intron 0, absent in melanoma 1
  AIM1, --- 0, absent in melanoma 1
FUNCTION:
  606202 // Skin_hair_eye pigmentation 5, dark_fair skin // 227240 // NM_001624 // intron 
  606202 // Skin_hair_eye pigmentation 5, black_nonblack hair // 227240 // ENST00000369066 // intron 
  606202 // Skin_hair_eye pigmentation 5, dark_fair skin // 227240 // ENST00000369066 // intron 
  606202 // Skin_hair_eye pigmentation 5, dark_light eyes // 227240 // NM_001624 // intron
  606202 // Oculocutaneous albinism, type IV // 606574 // ENST00000369066 // intron 
  606202 // Skin_hair_eye pigmentation 5, dark_light eyes // 227240 // ENST00000369066 // intron 
  606202 // Skin_hair_eye pigmentation 5, black_nonblack hair // 227240 // NM_001624 // intron 
  606202 // Oculocutaneous albinism, type IV // 606574 // NM_001624 // intron 
***SNP_A-4260583, rs9320174, p-value(main)=0.001826
GENE:
  AIM1, intron 0, absent in melanoma 1
  AIM1, --- 0, absent in melanoma 1
FUNCTION:
  606202 // Skin_hair_eye pigmentation 5, dark_fair skin // 227240 // NM_001624 // intron 
  606202 // Skin_hair_eye pigmentation 5, black_nonblack hair // 227240 // ENST00000369066 // intron 
  606202 // Skin_hair_eye pigmentation 5, dark_fair skin // 227240 // ENST00000369066 // intron 
  606202 // Skin_hair_eye pigmentation 5, dark_light eyes // 227240 // NM_001624 // intron
  606202 // Oculocutaneous albinism, type IV // 606574 // ENST00000369066 // intron 
  606202 // Skin_hair_eye pigmentation 5, dark_light eyes // 227240 // ENST00000369066 // intron 
  606202 // Skin_hair_eye pigmentation 5, black_nonblack hair // 227240 // NM_001624 // intron 
  606202 // Oculocutaneous albinism, type IV // 606574 // NM_001624 // intron 

2:  SNP_A-2100418 * SNP_A-2193907 + 5 
0/0 8/2 50/106
2/2 66/39 670/390
6/3 231/150 1905/1176
MAF(y=1,snp1) = 0.054629, MAF(y=1,snp2) = 0.145337, r(y=1) = -0.0144858
MAF(y=o,snp1) = 0.0538009, MAF(y=o,snp2) = 0.17318, r(y=o) = -0.0654997
OR = (106/1762)/(50/2888) = 3.47478, CI95 = (2.46968 4.88894) , Z-value = 7.14975
ANNOTATION:
***SNP_A-2100418, rs41385949, p-value(main)=0.8614
GENE:
  SLC44A5, --- 0, solute carrier family 44, member 5
  SLC44A5, intron 0, solute carrier family 44, member 5
FUNCTION:
  ---
***SNP_A-2193907, rs11984645, p-value(main)=0.0002468
GENE:
  SOX17, upstream 301189, SRY (sex determining region Y)-box 17
  MRPL15, downstream 8231, mitochondrial ribosomal protein L15
FUNCTION:
  ---


-----------------------------------------------------------
bd with ebic gamma= 0.6 for padc
-----------------------------------------------------------
Not detected.


-----------------------------------------------------------
cad with ebic gamma= 0.4 for lcdc
-----------------------------------------------------------
1:  SNP_A-4286131 * SNP_A-4207644 + 9 
0/0 3/3 7/7
32/24 100/93 201/125
295/79 874/676 1426/919
MAF(y=1,snp1) = 0.27757, MAF(y=1,snp2) = 0.0600749, r(y=1) = -0.0346517
MAF(y=o,snp1) = 0.253894, MAF(y=o,snp2) = 0.0680166, r(y=o) = 0.0313971
OR = (79/1847)/(295/2643) = 0.383209, CI95 = (0.296862 0.49467) , Z-value = -7.36351
ANNOTATION:
***SNP_A-4286131, rs16849921, p-value(main)=0.009943
GENE:
  SPAG16, upstream 88093, sperm associated antigen 16
  SPAG16, upstream 88090, sperm associated antigen 16
  IKZF2, upstream 44689, IKAROS family zinc finger 2 (Helios)
  IKZF2, upstream 44695, IKAROS family zinc finger 2 (Helios)
FUNCTION:
  ---
***SNP_A-4207644, rs16948314, p-value(main)=0.1155
GENE:
  HS3ST3A1, upstream 118600, heparan sulfate (glucosamine) 3-O-sulfotransferase 3A1
  CDRT15P, upstream 303970, CMT1A duplicated region transcript 15 pseudogene
  CDRT15, upstream 303970, CMT1A duplicated region transcript 15
FUNCTION:
  ---


-----------------------------------------------------------
cad with ebic gamma= 0.4 for pcdc
-----------------------------------------------------------
Not detected.


-----------------------------------------------------------
cad with ebic gamma= 0.6 for padc
-----------------------------------------------------------
Not detected.


-----------------------------------------------------------
cd with ebic gamma= 0.4 for lcdc
-----------------------------------------------------------
1:  SNP_A-2072923 * SNP_A-2128983 + 11 
15/2 21/10 6/8
126/73 299/174 179/108
507/271 1208/756 577/603
MAF(y=1,snp1) = 0.480599, MAF(y=1,snp2) = 0.117086, r(y=1) = -0.00868136
MAF(y=o,snp1) = 0.406983, MAF(y=o,snp2) = 0.0985037, r(y=o) = 0.0445738
OR = (603/1402)/(577/2361) = 1.75991, CI95 = (1.54244 2.00803) , Z-value = 8.40004
ANNOTATION:
***SNP_A-2072923, rs3828309, p-value(main)=5.08e-13
GENE:
  ATG16L1, intron 0, ATG16 autophagy related 16-like 1 (S. cerevisiae)
  ATG16L1, --- 0, ATG16 autophagy related 16-like 1 (S. cerevisiae)
FUNCTION:
  610767 // Inflammatory bowel disease 10, susceptibility to // 611081 // ENST00000392020 // intron 
  610767 // Inflammatory bowel disease 10, susceptibility to // 611081 // NM_030803 // intron
  610767 // Inflammatory bowel disease 10, susceptibility to // 611081 // NM_017974 // intron 
  610767 // Inflammatory bowel disease 10, susceptibility to // 611081 // ENST00000392017 // intron 
***SNP_A-2128983, rs6045761, p-value(main)=0.003676
GENE:
  SIRPA, downstream 32820, signal-regulatory protein alpha
  SIRPA, downstream 32823, signal-regulatory protein alpha
  PDYN, downstream 6039, prodynorphin
  PDYN, downstream 6041, prodynorphin
FUNCTION:
  ---


-----------------------------------------------------------
cd with ebic gamma= 0.4 for pcdc
-----------------------------------------------------------
1:  SNP_A-2072923 * SNP_A-2128983 + 11 
15/2 21/10 6/8
126/73 299/174 179/108
507/271 1208/756 577/603
MAF(y=1,snp1) = 0.480599, MAF(y=1,snp2) = 0.117086, r(y=1) = -0.00868136
MAF(y=o,snp1) = 0.406983, MAF(y=o,snp2) = 0.0985037, r(y=o) = 0.0445738
OR = (603/1402)/(577/2361) = 1.75991, CI95 = (1.54244 2.00803) , Z-value = 8.40004
ANNOTATION:
***SNP_A-2072923, rs3828309, p-value(main)=5.08e-13
GENE:
  ATG16L1, intron 0, ATG16 autophagy related 16-like 1 (S. cerevisiae)
  ATG16L1, --- 0, ATG16 autophagy related 16-like 1 (S. cerevisiae)
FUNCTION:
  610767 // Inflammatory bowel disease 10, susceptibility to // 611081 // ENST00000392020 // intron 
  610767 // Inflammatory bowel disease 10, susceptibility to // 611081 // NM_030803 // intron
  610767 // Inflammatory bowel disease 10, susceptibility to // 611081 // NM_017974 // intron 
  610767 // Inflammatory bowel disease 10, susceptibility to // 611081 // ENST00000392017 // intron 
***SNP_A-2128983, rs6045761, p-value(main)=0.003676
GENE:
  SIRPA, downstream 32820, signal-regulatory protein alpha
  SIRPA, downstream 32823, signal-regulatory protein alpha
  PDYN, downstream 6039, prodynorphin
  PDYN, downstream 6041, prodynorphin
FUNCTION:
  ---


-----------------------------------------------------------
cd with ebic gamma= 0.6 for padc
-----------------------------------------------------------
1:  SNP_A-2181569 * SNP_A-1968512 + Gr(1 2 4 5 8  ) [(y=1)/(y=o), y=1  phenotype 1, y=o  other] ; 100110110 
9/12 31/15 48/16
74/84 387/204 349/209
233/223 819/721 988/521
MAF(y=1,snp1) = 0.318074, MAF(y=1,snp2) = 0.167801, r(y=1) = 0.00613866
MAF(y=o,snp1) = 0.393516, MAF(y=o,snp2) = 0.145387, r(y=o) = -0.0112482
OR = (965/1040)/(1803/1135) = 0.584109, CI95 = (0.520734 0.655197) , Z-value = -9.17583
ANNOTATION:
***SNP_A-2181569, rs11805303, p-value(main)=1.086e-14
GENE:
  IL23R, intron 0, interleukin 23 receptor
  IL23R, --- 0, interleukin 23 receptor
FUNCTION:
  607562 // Crohn disease, ileal, protection against // 612261 // NM_144701 // intron 
  607562 // Psoriasis, protection against // 177900 // NM_144701 // intron
  607562 // Crohn disease, ileal, protection against // 612261 // ENST00000347310 // intron 
  607562 // Psoriasis, protection against // 177900 // ENST00000347310 // intron 
***SNP_A-1968512, rs439143, p-value(main)=0.002747
GENE:
  SLC13A3, intron 0, solute carrier family 13 (sodium-dependent dicarboxylate transporter), member 3
  SLC13A3, --- 0, solute carrier family 13 (sodium-dependent dicarboxylate transporter), member 3
FUNCTION:
  ---

2:  SNP_A-4285007 * SNP_A-1983991 + Gr(0 1 2 3 4 5 6 7  ) [(y=1)/(y=o), y=1  phenotype 1, y=o  other] ; 011111111 
1/1 4/4 12/15
4/12 86/100 291/272
46/58 539/467 1955/1076
MAF(y=1,snp1) = 0.124404, MAF(y=1,snp2) = 0.0706263, r(y=1) = 0.00553646
MAF(y=o,snp1) = 0.177805, MAF(y=o,snp2) = 0.105736, r(y=o) = -0.0302633
OR = (929/1076)/(983/1955) = 1.7171, CI95 = (1.52823 1.92932) , Z-value = 9.09364
ANNOTATION:
***SNP_A-4285007, rs17234657, p-value(main)=1.561e-13
GENE:
  PTGER4, upstream 278522, prostaglandin E receptor 4 (subtype EP4)
  PTGER4, upstream 278523, prostaglandin E receptor 4 (subtype EP4)
  DAB2, upstream 976174, disabled homolog 2, mitogen-responsive phosphoprotein (Drosophila)
FUNCTION:
  ---
***SNP_A-1983991, rs1428555, p-value(main)=7.722e-10
GENE:
  ZNF300, downstream 16569, zinc finger protein 300
  ZNF300, downstream 16562, zinc finger protein 300
  IRGM, downstream 29160, immunity-related GTPase family, M
FUNCTION:
  608212 // Mycobacterium tuberculosis, protection against // 607948 // ENST00000432990 // downstream 
  608212 // Mycobacterium tuberculosis, protection against // 607948 // NM_001145805 // downstream

3:  SNP_A-1864146 * SNP_A-2049478 + Gr(0 1 2 5 8  ) [(y=1)/(y=o), y=1  phenotype 1, y=o  other] ; 100100111 
27/24 113/117 79/103
211/113 627/370 383/342
257/126 752/391 489/419
MAF(y=1,snp1) = 0.422396, MAF(y=1,snp2) = 0.282335, r(y=1) = -0.015425
MAF(y=o,snp1) = 0.350125, MAF(y=o,snp2) = 0.327431, r(y=o) = 0.00677533
OR = (1005/1000)/(1091/1847) = 1.70141, CI95 = (1.51631 1.9091) , Z-value = 9.04412
ANNOTATION:
***SNP_A-1864146, rs3792106, p-value(main)=5.057e-13
GENE:
  ATG16L1, intron 0, ATG16 autophagy related 16-like 1 (S. cerevisiae)
  ATG16L1, --- 0, ATG16 autophagy related 16-like 1 (S. cerevisiae)
FUNCTION:
  610767 // Inflammatory bowel disease 10, susceptibility to // 611081 // ENST00000392020 // intron 
  610767 // Inflammatory bowel disease 10, susceptibility to // 611081 // NM_030803 // intron
  610767 // Inflammatory bowel disease 10, susceptibility to // 611081 // NM_017974 // intron 
  610767 // Inflammatory bowel disease 10, susceptibility to // 611081 // ENST00000392017 // intron 
***SNP_A-2049478, rs9858542, p-value(main)=1.575e-06
GENE:
  BSN, --- 0, bassoon (presynaptic cytomatrix protein)
  BSN, CDS 0, bassoon (presynaptic cytomatrix protein)
FUNCTION:
  ---

4:  SNP_A-2072923 * SNP_A-2144730 + Gr(0 1 2 5 8  ) [(y=1)/(y=o), y=1  phenotype 1, y=o  other] ; 100100111 
35/29 109/119 58/85
275/145 660/409 297/275
338/172 759/412 407/359
MAF(y=1,snp1) = 0.480599, MAF(y=1,snp2) = 0.278421, r(y=1) = -0.00390239
MAF(y=o,snp1) = 0.406983, MAF(y=o,snp2) = 0.322943, r(y=o) = -0.00113884
OR = (867/1138)/(906/2032) = 1.70873, CI95 = (1.51845 1.92284) , Z-value = 8.89459
ANNOTATION:
***SNP_A-2072923, rs3828309, p-value(main)=5.08e-13
GENE:
  ATG16L1, intron 0, ATG16 autophagy related 16-like 1 (S. cerevisiae)
  ATG16L1, --- 0, ATG16 autophagy related 16-like 1 (S. cerevisiae)
FUNCTION:
  610767 // Inflammatory bowel disease 10, susceptibility to // 611081 // ENST00000392020 // intron 
  610767 // Inflammatory bowel disease 10, susceptibility to // 611081 // NM_030803 // intron
  610767 // Inflammatory bowel disease 10, susceptibility to // 611081 // NM_017974 // intron 
  610767 // Inflammatory bowel disease 10, susceptibility to // 611081 // ENST00000392017 // intron 
***SNP_A-2144730, rs11718165, p-value(main)=1.943e-06
GENE:
  BSN, intron 0, bassoon (presynaptic cytomatrix protein)
  BSN, --- 0, bassoon (presynaptic cytomatrix protein)
FUNCTION:
  ---

5:  SNP_A-2066996 * SNP_A-4275110 + Gr(1 2 5 8  ) [(y=1)/(y=o), y=1  phenotype 1, y=o  other] ; 100100110 
94/49 169/162 99/110
279/165 709/425 361/324
274/128 651/353 302/289
MAF(y=1,snp1) = 0.480429, MAF(y=1,snp2) = 0.352791, r(y=1) = -0.00822191
MAF(y=o,snp1) = 0.404988, MAF(y=o,snp2) = 0.38803, r(y=o) = 0.014232
OR = (885/1120)/(931/2007) = 1.70342, CI95 = (1.51455 1.91585) , Z-value = 8.88331
ANNOTATION:
***SNP_A-2066996, rs6752107, p-value(main)=1.326e-13
GENE:
  ATG16L1, intron 0, ATG16 autophagy related 16-like 1 (S. cerevisiae)
  ATG16L1, --- 0, ATG16 autophagy related 16-like 1 (S. cerevisiae)
FUNCTION:
  610767 // Inflammatory bowel disease 10, susceptibility to // 611081 // ENST00000392020 // intron 
  610767 // Inflammatory bowel disease 10, susceptibility to // 611081 // NM_030803 // intron
  610767 // Inflammatory bowel disease 10, susceptibility to // 611081 // NM_017974 // intron 
  610767 // Inflammatory bowel disease 10, susceptibility to // 611081 // ENST00000392017 // intron 
***SNP_A-4275110, rs6893266, p-value(main)=0.0003581
GENE:
  DAB2, upstream 574321, disabled homolog 2, mitogen-responsive phosphoprotein (Drosophila)
  PTGER4, upstream 680375, prostaglandin E receptor 4 (subtype EP4)
  PTGER4, upstream 680376, prostaglandin E receptor 4 (subtype EP4)
FUNCTION:
  ---


-----------------------------------------------------------
ht with ebic gamma= 0.4 for lcdc
-----------------------------------------------------------
1:  SNP_A-4299888 * SNP_A-1809603 + 8 
336/223 0/0 0/0
1/0 1279/748 0/109
0/0 0/0 1322/872
MAF(y=1,snp1) = 0.332369, MAF(y=1,snp2) = 0.332199, r(y=1) = 0.999617
MAF(y=o,snp1) = 0.30584, MAF(y=o,snp2) = 0.33376, r(y=o) = 0.937811
OR = (109/1843)/(0/2938) = 349.081, CI95 = (21.6827 5620.05) , Z-value = 4.13
ANNOTATION:
***SNP_A-4299888, rs7827545, p-value(main)=0.005954
GENE:
  ZFAT, --- 0, zinc finger and AT hook domain containing
  ZFAT, intron 0, zinc finger and AT hook domain containing
FUNCTION:
  ---
***SNP_A-1809603, rs1372662, p-value(main)=0.8725
GENE:
  ZFAT, --- 0, zinc finger and AT hook domain containing
  ZFAT, intron 0, zinc finger and AT hook domain containing
FUNCTION:
  ---

2:  SNP_A-2307670 * SNP_A-1784149 + 8 
290/189 69/49 3/4
0/0 1233/769 1/110
1/0 3/1 1338/830
MAF(y=1,snp1) = 0.321137, MAF(y=1,snp2) = 0.33322, r(y=1) = 0.969009
MAF(y=o,snp1) = 0.306609, MAF(y=o,snp2) = 0.349129, r(y=o) = 0.906723
OR = (110/1842)/(1/2937) = 117.447, CI95 = (23.4243 588.865) , Z-value = 5.79411
ANNOTATION:
***SNP_A-2307670, rs8011227, p-value(main)=0.1299
GENE:
  PPM1A, intron 0, protein phosphatase, Mg2+/Mn2+ dependent, 1A
  PPM1A, --- 0, protein phosphatase, Mg2+/Mn2+ dependent, 1A
FUNCTION:
  ---
***SNP_A-1784149, rs7154773, p-value(main)=0.1037
GENE:
  PPM1A, intron 0, protein phosphatase, Mg2+/Mn2+ dependent, 1A
  PPM1A, --- 0, protein phosphatase, Mg2+/Mn2+ dependent, 1A
FUNCTION:
  ---

3:  SNP_A-4286131 * SNP_A-1825314 + 7 
0/0 0/0 40/22
129/0 5/117 407/241
198/143 972/644 1187/785
MAF(y=1,snp1) = 0.27757, MAF(y=1,snp2) = 0.105684, r(y=1) = -0.0511362
MAF(y=o,snp1) = 0.268186, MAF(y=o,snp2) = 0.102971, r(y=o) = -0.205103
OR = (117/1835)/(5/2933) = 34.1434, CI95 = (14.4906 80.4503) , Z-value = 8.07392
ANNOTATION:
***SNP_A-4286131, rs16849921, p-value(main)=0.3081
GENE:
  SPAG16, upstream 88093, sperm associated antigen 16
  SPAG16, upstream 88090, sperm associated antigen 16
  IKZF2, upstream 44689, IKAROS family zinc finger 2 (Helios)
  IKZF2, upstream 44695, IKAROS family zinc finger 2 (Helios)
FUNCTION:
  ---
***SNP_A-1825314, rs10197379, p-value(main)=0.6677
GENE:
  IKZF2, upstream 44906, IKAROS family zinc finger 2 (Helios)
  SPAG16, upstream 87876, sperm associated antigen 16
  IKZF2, upstream 44912, IKAROS family zinc finger 2 (Helios)
  SPAG16, upstream 87873, sperm associated antigen 16
FUNCTION:
  ---

4:  SNP_A-4233468 * SNP_A-4299888 + 7 
7/8 84/64 246/151
1/0 217/8 1061/740
0/0 7/113 1315/868
MAF(y=1,snp1) = 0.0551396, MAF(y=1,snp2) = 0.332369, r(y=1) = 0.324629
MAF(y=o,snp1) = 0.0514857, MAF(y=o,snp2) = 0.30584, r(y=o) = 0.0593202
OR = (8/1944)/(217/2721) = 0.0546966, CI95 = (0.0274962 0.108805) , Z-value = -8.28158
ANNOTATION:
***SNP_A-4233468, rs6421008, p-value(main)=0.4324
GENE:
  ZFAT, --- 0, zinc finger and AT hook domain containing
  ZFAT, intron 0, zinc finger and AT hook domain containing
FUNCTION:
  ---
***SNP_A-4299888, rs7827545, p-value(main)=0.005954
GENE:
  ZFAT, --- 0, zinc finger and AT hook domain containing
  ZFAT, intron 0, zinc finger and AT hook domain containing
FUNCTION:
  ---

5:  SNP_A-1960577 * SNP_A-1784149 + 10 
361/242 1/0 0/0
4/2 1230/876 0/1
1/0 158/2 1183/829
MAF(y=1,snp1) = 0.36096, MAF(y=1,snp2) = 0.33322, r(y=1) = 0.939835
MAF(y=o,snp1) = 0.349898, MAF(y=o,snp2) = 0.349129, r(y=o) = 0.997184
OR = (2/1950)/(158/2780) = 0.0224847, CI95 = (0.00643753 0.0785337) , Z-value = -5.94714
ANNOTATION:
***SNP_A-1960577, rs10142834, p-value(main)=0.2633
GENE:
  PPM1A, intron 0, protein phosphatase, Mg2+/Mn2+ dependent, 1A
  PPM1A, --- 0, protein phosphatase, Mg2+/Mn2+ dependent, 1A
FUNCTION:
  ---
***SNP_A-1784149, rs7154773, p-value(main)=0.1037
GENE:
  PPM1A, intron 0, protein phosphatase, Mg2+/Mn2+ dependent, 1A
  PPM1A, --- 0, protein phosphatase, Mg2+/Mn2+ dependent, 1A
FUNCTION:
  ---

6:  SNP_A-2126007 * SNP_A-1784149 + 10 
361/242 1/0 0/0
4/2 1229/875 1/2
1/0 158/4 1183/827
MAF(y=1,snp1) = 0.36079, MAF(y=1,snp2) = 0.33322, r(y=1) = 0.939409
MAF(y=o,snp1) = 0.350154, MAF(y=o,snp2) = 0.349129, r(y=o) = 0.995493
OR = (4/1948)/(158/2780) = 0.0405141, CI95 = (0.0158455 0.103587) , Z-value = -6.69387
ANNOTATION:
***SNP_A-2126007, rs7158657, p-value(main)=0.2822
GENE:
  PPM1A, intron 0, protein phosphatase, Mg2+/Mn2+ dependent, 1A
  PPM1A, --- 0, protein phosphatase, Mg2+/Mn2+ dependent, 1A
FUNCTION:
  ---
***SNP_A-1784149, rs7154773, p-value(main)=0.1037
GENE:
  PPM1A, intron 0, protein phosphatase, Mg2+/Mn2+ dependent, 1A
  PPM1A, --- 0, protein phosphatase, Mg2+/Mn2+ dependent, 1A
FUNCTION:
  ---

7:  SNP_A-4286131 * SNP_A-1825314 + 6 
0/0 0/0 40/22
129/0 5/117 407/241
198/143 972/644 1187/785
MAF(y=1,snp1) = 0.27757, MAF(y=1,snp2) = 0.105684, r(y=1) = -0.0511362
MAF(y=o,snp1) = 0.268186, MAF(y=o,snp2) = 0.102971, r(y=o) = -0.205103
OR = (0/1952)/(129/2809) = 0.00555569, CI95 = (0.000345424 0.089356) , Z-value = -3.6641
ANNOTATION:
***SNP_A-4286131, rs16849921, p-value(main)=0.3081
GENE:
  SPAG16, upstream 88093, sperm associated antigen 16
  SPAG16, upstream 88090, sperm associated antigen 16
  IKZF2, upstream 44689, IKAROS family zinc finger 2 (Helios)
  IKZF2, upstream 44695, IKAROS family zinc finger 2 (Helios)
FUNCTION:
  ---
***SNP_A-1825314, rs10197379, p-value(main)=0.6677
GENE:
  IKZF2, upstream 44906, IKAROS family zinc finger 2 (Helios)
  SPAG16, upstream 87876, sperm associated antigen 16
  IKZF2, upstream 44912, IKAROS family zinc finger 2 (Helios)
  SPAG16, upstream 87873, sperm associated antigen 16
FUNCTION:
  ---

8:  SNP_A-1805961 * SNP_A-1993830 + 6 
127/105 233/146 72/53
0/57 841/524 606/362
0/0 6/1 1053/704
MAF(y=1,snp1) = 0.227025, MAF(y=1,snp2) = 0.393295, r(y=1) = 0.667058
MAF(y=o,snp1) = 0.254867, MAF(y=o,snp2) = 0.397285, r(y=o) = 0.638246
OR = (57/1895)/(0/2938) = 178.279, CI95 = (11.0107 2886.59) , Z-value = 3.64856
ANNOTATION:
***SNP_A-1805961, rs11782342, p-value(main)=0.001547
GENE:
  KCNB2, intron 0, potassium voltage-gated channel, Shab-related subfamily, member 2
  KCNB2, --- 0, potassium voltage-gated channel, Shab-related subfamily, member 2
FUNCTION:
  ---
***SNP_A-1993830, rs10096807, p-value(main)=0.6926
GENE:
  KCNB2, intron 0, potassium voltage-gated channel, Shab-related subfamily, member 2
  KCNB2, --- 0, potassium voltage-gated channel, Shab-related subfamily, member 2
FUNCTION:
  ---

9:  SNP_A-4290772 * SNP_A-1784149 + 8 
257/177 99/58 6/7
0/1 1186/739 48/139
0/0 2/1 1340/830
MAF(y=1,snp1) = 0.306501, MAF(y=1,snp2) = 0.33322, r(y=1) = 0.938804
MAF(y=o,snp1) = 0.295594, MAF(y=o,snp2) = 0.349129, r(y=o) = 0.881998
OR = (139/1813)/(48/2890) = 4.58446, CI95 = (3.28944 6.38931) , Z-value = 8.99049
ANNOTATION:
***SNP_A-4290772, rs7145505, p-value(main)=0.25
GENE:
  DHRS7, upstream 73364, dehydrogenase/reductase (SDR family) member 7
  DHRS7, upstream 73471, dehydrogenase/reductase (SDR family) member 7
  PPM1A, upstream 6894, protein phosphatase, Mg2+/Mn2+ dependent, 1A
FUNCTION:
  ---
***SNP_A-1784149, rs7154773, p-value(main)=0.1037
GENE:
  PPM1A, intron 0, protein phosphatase, Mg2+/Mn2+ dependent, 1A
  PPM1A, --- 0, protein phosphatase, Mg2+/Mn2+ dependent, 1A
FUNCTION:
  ---

10:  SNP_A-4284140 * SNP_A-4292022 + 6 
0/1 1/0 16/18
88/0 78/121 300/223
299/203 1114/695 1042/691
MAF(y=1,snp1) = 0.334752, MAF(y=1,snp2) = 0.0850919, r(y=1) = -0.0639508
MAF(y=o,snp1) = 0.313525, MAF(y=o,snp2) = 0.0978484, r(y=o) = -0.213466
OR = (0/1952)/(88/2850) = 0.00824815, CI95 = (0.000511563 0.132989) , Z-value = -3.38226
ANNOTATION:
***SNP_A-4284140, rs6809441, p-value(main)=0.02833
GENE:
  ULK4, --- 0, unc-51-like kinase 4 (C. elegans)
  ULK4, intron 0, unc-51-like kinase 4 (C. elegans)
FUNCTION:
  ---
***SNP_A-4292022, rs33916626, p-value(main)=0.03102
GENE:
  ULK4, --- 0, unc-51-like kinase 4 (C. elegans)
  ULK4, intron 0, unc-51-like kinase 4 (C. elegans)
FUNCTION:
  ---

11:  SNP_A-1857249 * SNP_A-4193713 + 10 
331/205 1/1 1/0
8/15 1301/866 6/4
0/0 143/15 1147/846
MAF(y=1,snp1) = 0.3613, MAF(y=1,snp2) = 0.337134, r(y=1) = 0.941277
MAF(y=o,snp1) = 0.338627, MAF(y=o,snp2) = 0.332223, r(y=o) = 0.979948
OR = (15/1937)/(143/2795) = 0.155847, CI95 = (0.0919865 0.264041) , Z-value = -6.91046
ANNOTATION:
***SNP_A-1857249, rs2757527, p-value(main)=0.02151
GENE:
  YY1, upstream 44168, YY1 transcription factor
  DEGS2, upstream 34921, degenerative spermatocyte homolog 2, lipid desaturase (Drosophila)
  YY1, upstream 44388, YY1 transcription factor
FUNCTION:
  ---
***SNP_A-4193713, rs2766696, p-value(main)=0.6144
GENE:
  YY1, upstream 43781, YY1 transcription factor
  YY1, upstream 44001, YY1 transcription factor
  DEGS2, upstream 35308, degenerative spermatocyte homolog 2, lipid desaturase (Drosophila)
FUNCTION:
  ---

12:  SNP_A-2166120 * SNP_A-1910697 + 10 
99/61 0/0 0/0
0/0 892/568 0/0
0/0 0/44 1947/1279
MAF(y=1,snp1) = 0.1855, MAF(y=1,snp2) = 0.1855, r(y=1) = 1
MAF(y=o,snp1) = 0.188012, MAF(y=o,snp2) = 0.176742, r(y=o) = 0.962904
OR = (44/1908)/(0/2938) = 137.032, CI95 = (8.4337 2226.53) , Z-value = 3.459
ANNOTATION:
***SNP_A-2166120, rs2469997, p-value(main)=0.7548
GENE:
  MAL2, downstream 95358, mal, T-cell differentiation protein 2
  MAL2, downstream 95356, mal, T-cell differentiation protein 2
  NOV, upstream 75284, nephroblastoma overexpressed gene
FUNCTION:
  ---
***SNP_A-1910697, rs2447178, p-value(main)=0.2716
GENE:
  MAL2, downstream 98277, mal, T-cell differentiation protein 2
  NOV, upstream 72363, nephroblastoma overexpressed gene
  MAL2, downstream 98279, mal, T-cell differentiation protein 2
FUNCTION:
  ---

13:  SNP_A-2262528 * SNP_A-4302146 + 6 
0/0 0/0 34/18
0/44 80/1 440/275
101/70 717/505 1566/1039
MAF(y=1,snp1) = 0.170014, MAF(y=1,snp2) = 0.100068, r(y=1) = -0.150921
MAF(y=o,snp1) = 0.188012, MAF(y=o,snp2) = 0.0911885, r(y=o) = -0.0513781
OR = (44/1908)/(0/2938) = 137.032, CI95 = (8.4337 2226.53) , Z-value = 3.459
ANNOTATION:
***SNP_A-2262528, rs1958305, p-value(main)=0.02244
GENE:
  DHRS4, upstream 149839, dehydrogenase/reductase (SDR family) member 4
  DHRS2, downstream 158278, dehydrogenase/reductase (SDR family) member 2
  C14orf165, downstream 118331, chromosome 14 open reading frame 165
  JPH4, upstream 225115, junctophilin 4
FUNCTION:
  ---
***SNP_A-4302146, rs17184408, p-value(main)=0.1453
GENE:
  DHRS2, downstream 167174, dehydrogenase/reductase (SDR family) member 2
  JPH4, upstream 234011, junctophilin 4
  C14orf165, downstream 109435, chromosome 14 open reading frame 165
  DHRS4, upstream 140943, dehydrogenase/reductase (SDR family) member 4
FUNCTION:
  ---

14:  SNP_A-2262528 * SNP_A-4302146 + 7 
0/0 0/0 34/18
0/44 80/1 440/275
101/70 717/505 1566/1039
MAF(y=1,snp1) = 0.170014, MAF(y=1,snp2) = 0.100068, r(y=1) = -0.150921
MAF(y=o,snp1) = 0.188012, MAF(y=o,snp2) = 0.0911885, r(y=o) = -0.0513781
OR = (1/1951)/(80/2858) = 0.0272939, CI95 = (0.00542199 0.137395) , Z-value = -4.36712
ANNOTATION:
***SNP_A-2262528, rs1958305, p-value(main)=0.02244
GENE:
  DHRS4, upstream 149839, dehydrogenase/reductase (SDR family) member 4
  DHRS2, downstream 158278, dehydrogenase/reductase (SDR family) member 2
  C14orf165, downstream 118331, chromosome 14 open reading frame 165
  JPH4, upstream 225115, junctophilin 4
FUNCTION:
  ---
***SNP_A-4302146, rs17184408, p-value(main)=0.1453
GENE:
  DHRS2, downstream 167174, dehydrogenase/reductase (SDR family) member 2
  JPH4, upstream 234011, junctophilin 4
  C14orf165, downstream 109435, chromosome 14 open reading frame 165
  DHRS4, upstream 140943, dehydrogenase/reductase (SDR family) member 4
FUNCTION:
  ---

15:  SNP_A-4274011 * SNP_A-4284413 + 10 
69/42 0/0 0/0
0/1 717/477 1/0
1/0 49/121 2101/1311
MAF(y=1,snp1) = 0.154187, MAF(y=1,snp2) = 0.145677, r(y=1) = 0.965814
MAF(y=o,snp1) = 0.175205, MAF(y=o,snp2) = 0.143955, r(y=o) = 0.889743
OR = (121/1831)/(49/2889) = 3.87246, CI95 = (2.76835 5.41692) , Z-value = 7.9062
ANNOTATION:
***SNP_A-4274011, rs2314349, p-value(main)=0.005801
GENE:
  MCF2L2, --- 0, MCF.2 cell line derived transforming sequence-like 2
  MCF2L2, intron 0, MCF.2 cell line derived transforming sequence-like 2
FUNCTION:
  ---
***SNP_A-4284413, rs2089588, p-value(main)=0.8127
GENE:
  MCF2L2, --- 0, MCF.2 cell line derived transforming sequence-like 2
  MCF2L2, intron 0, MCF.2 cell line derived transforming sequence-like 2
FUNCTION:
  ---

16:  SNP_A-4274011 * SNP_A-4242700 + 10 
69/41 2/3 0/0
0/2 714/473 11/7
1/0 50/122 2091/1304
MAF(y=1,snp1) = 0.154187, MAF(y=1,snp2) = 0.147549, r(y=1) = 0.956997
MAF(y=o,snp1) = 0.175205, MAF(y=o,snp2) = 0.146004, r(y=o) = 0.8774
OR = (122/1830)/(50/2888) = 3.82778, CI95 = (2.74376 5.34009) , Z-value = 7.90158
ANNOTATION:
***SNP_A-4274011, rs2314349, p-value(main)=0.005801
GENE:
  MCF2L2, --- 0, MCF.2 cell line derived transforming sequence-like 2
  MCF2L2, intron 0, MCF.2 cell line derived transforming sequence-like 2
FUNCTION:
  ---
***SNP_A-4242700, rs2314348, p-value(main)=0.8326
GENE:
  MCF2L2, --- 0, MCF.2 cell line derived transforming sequence-like 2
  MCF2L2, intron 0, MCF.2 cell line derived transforming sequence-like 2
FUNCTION:
  ---

17:  SNP_A-1857249 * SNP_A-2064561 + 10 
333/208 1/0 0/0
6/12 1305/866 2/3
0/0 139/16 1152/847
MAF(y=1,snp1) = 0.3613, MAF(y=1,snp2) = 0.337134, r(y=1) = 0.945899
MAF(y=o,snp1) = 0.338627, MAF(y=o,snp2) = 0.332223, r(y=o) = 0.982266
OR = (16/1936)/(139/2799) = 0.170991, CI95 = (0.102317 0.285758) , Z-value = -6.74081
ANNOTATION:
***SNP_A-1857249, rs2757527, p-value(main)=0.02151
GENE:
  YY1, upstream 44168, YY1 transcription factor
  DEGS2, upstream 34921, degenerative spermatocyte homolog 2, lipid desaturase (Drosophila)
  YY1, upstream 44388, YY1 transcription factor
FUNCTION:
  ---
***SNP_A-2064561, rs2757528, p-value(main)=0.6144
GENE:
  YY1, upstream 44244, YY1 transcription factor
  YY1, upstream 44024, YY1 transcription factor
  DEGS2, upstream 35065, degenerative spermatocyte homolog 2, lipid desaturase (Drosophila)
FUNCTION:
  ---

18:  SNP_A-4228226 * SNP_A-4274011 + 8 
70/43 0/0 0/0
0/0 715/476 51/122
0/0 2/1 2100/1310
MAF(y=1,snp1) = 0.145848, MAF(y=1,snp2) = 0.154187, r(y=1) = 0.965129
MAF(y=o,snp1) = 0.144211, MAF(y=o,snp2) = 0.175205, r(y=o) = 0.888686
OR = (122/1830)/(51/2887) = 3.75216, CI95 = (2.69554 5.22295) , Z-value = 7.83648
ANNOTATION:
***SNP_A-4228226, rs959880, p-value(main)=0.822
GENE:
  MCF2L2, --- 0, MCF.2 cell line derived transforming sequence-like 2
  MCF2L2, intron 0, MCF.2 cell line derived transforming sequence-like 2
FUNCTION:
  ---
***SNP_A-4274011, rs2314349, p-value(main)=0.005801
GENE:
  MCF2L2, --- 0, MCF.2 cell line derived transforming sequence-like 2
  MCF2L2, intron 0, MCF.2 cell line derived transforming sequence-like 2
FUNCTION:
  ---

19:  SNP_A-2313393 * SNP_A-4220779 + 8 
588/409 2/2 0/0
2/1 1456/931 41/104
0/0 5/4 844/501
MAF(y=1,snp1) = 0.449796, MAF(y=1,snp2) = 0.455922, r(y=1) = 0.982868
MAF(y=o,snp1) = 0.450051, MAF(y=o,snp2) = 0.475922, r(y=o) = 0.943991
OR = (104/1848)/(41/2897) = 3.94705, CI95 = (2.74187 5.68195) , Z-value = 7.38626
ANNOTATION:
***SNP_A-2313393, rs10816425, p-value(main)=0.9802
GENE:
  TMEM38B, downstream 938817, transmembrane protein 38B
  ZNF462, upstream 147667, zinc finger protein 462
  TMEM38B, downstream 940266, transmembrane protein 38B
FUNCTION:
  ---
***SNP_A-4220779, rs2035783, p-value(main)=0.0521
GENE:
  ZNF462, upstream 146098, zinc finger protein 462
  TMEM38B, downstream 940386, transmembrane protein 38B
  TMEM38B, downstream 941835, transmembrane protein 38B
FUNCTION:
  ---

20:  SNP_A-1930290 * SNP_A-2034842 + 4 
0/0 64/0 687/439
0/4 941/667 428/316
379/243 358/219 81/64
MAF(y=1,snp1) = 0.36096, MAF(y=1,snp2) = 0.488598, r(y=1) = -0.68086
MAF(y=o,snp1) = 0.353484, MAF(y=o,snp2) = 0.477715, r(y=o) = -0.701985
OR = (0/1952)/(64/2874) = 0.0114125, CI95 = (0.000705771 0.184544) , Z-value = -3.15006
ANNOTATION:
***SNP_A-1930290, rs17287085, p-value(main)=0.4501
GENE:
  PCDH1, upstream 26848, protocadherin 1
  KIAA0141, upstream 18569, KIAA0141
  LOC729080, upstream 8555, glycine cleavage system H pseudogene
  KIAA0141, upstream 18557, KIAA0141
FUNCTION:
  ---
***SNP_A-2034842, rs7700706, p-value(main)=0.2916
GENE:
  LOC729080, upstream 18102, glycine cleavage system H pseudogene
  KIAA0141, upstream 9022, KIAA0141
  PCDH1, upstream 36395, protocadherin 1
  KIAA0141, upstream 9010, KIAA0141
FUNCTION:
  ---

21:  SNP_A-2006711 * SNP_A-2178987 + 8 
121/73 0/0 0/0
0/0 951/620 3/41
0/0 2/1 1861/1217
MAF(y=1,snp1) = 0.20337, MAF(y=1,snp2) = 0.20354, r(y=1) = 0.997373
MAF(y=o,snp1) = 0.196465, MAF(y=o,snp2) = 0.206711, r(y=o) = 0.967057
OR = (41/1911)/(3/2935) = 18.2091, CI95 = (6.1071 54.2926) , Z-value = 5.20634
ANNOTATION:
***SNP_A-2006711, rs4309626, p-value(main)=0.4037
GENE:
  GPR39, intron 0, G protein-coupled receptor 39
  GPR39, --- 0, G protein-coupled receptor 39
FUNCTION:
  ---
***SNP_A-2178987, rs10188442, p-value(main)=0.7035
GENE:
  GPR39, intron 0, G protein-coupled receptor 39
  GPR39, --- 0, G protein-coupled receptor 39
FUNCTION:
  ---

22:  SNP_A-2115939 * SNP_A-4250863 + 8 
13/3 2/0 0/1
2/2 334/213 33/88
0/0 8/10 2546/1635
MAF(y=1,snp1) = 0.0636487, MAF(y=1,snp2) = 0.0679033, r(y=1) = 0.938089
MAF(y=o,snp1) = 0.0596824, MAF(y=o,snp2) = 0.0796619, r(y=o) = 0.807203
OR = (88/1864)/(33/2905) = 4.11677, CI95 = (2.75452 6.15274) , Z-value = 6.90231
ANNOTATION:
***SNP_A-2115939, rs10844474, p-value(main)=0.4259
GENE:
  PKP2, upstream 219828, plakophilin 2
  SYT10, downstream 258751, synaptotagmin X
  SYT10, downstream 258739, synaptotagmin X
FUNCTION:
  602861 // Arrhythmogenic right ventricular dysplasia, familial, 9 // 609040 // NM_004572 // upstream
  602861 // Arrhythmogenic right ventricular dysplasia, familial, 9 // 609040 // ENST00000070846 // upstream 
***SNP_A-4250863, rs10219460, p-value(main)=0.02818
GENE:
  SYT10, downstream 199967, synaptotagmin X
  PKP2, upstream 278612, plakophilin 2
  SYT10, downstream 199955, synaptotagmin X
FUNCTION:
  602861 // Arrhythmogenic right ventricular dysplasia, familial, 9 // 609040 // NM_004572 // upstream
  602861 // Arrhythmogenic right ventricular dysplasia, familial, 9 // 609040 // ENST00000070846 // upstream 

23:  SNP_A-1911421 * SNP_A-4284140 + 4 
0/1 97/9 290/194
2/2 199/202 992/612
57/53 483/334 818/545
MAF(y=1,snp1) = 0.152655, MAF(y=1,snp2) = 0.334752, r(y=1) = -0.149874
MAF(y=o,snp1) = 0.168289, MAF(y=o,snp2) = 0.313525, r(y=o) = -0.264716
OR = (9/1943)/(97/2841) = 0.142456, CI95 = (0.0729938 0.278021) , Z-value = -5.71214
ANNOTATION:
***SNP_A-1911421, rs12054014, p-value(main)=0.03834
GENE:


  ULK4, --- 0, unc-51-like kinase 4 (C. elegans)
  ULK4, intron 0, unc-51-like kinase 4 (C. elegans)
FUNCTION:
  ---
***SNP_A-4284140, rs6809441, p-value(main)=0.02833
GENE:
  ULK4, --- 0, unc-51-like kinase 4 (C. elegans)
  ULK4, intron 0, unc-51-like kinase 4 (C. elegans)
FUNCTION:
  ---

24:  SNP_A-2272580 * SNP_A-4225236 + 8 
46/20 0/0 0/0
0/0 599/418 84/6
0/0 0/0 2209/1508
MAF(y=1,snp1) = 0.117597, MAF(y=1,snp2) = 0.131892, r(y=1) = 0.936572
MAF(y=o,snp1) = 0.117316, MAF(y=o,snp2) = 0.118852, r(y=o) = 0.992648
OR = (6/1946)/(84/2854) = 0.112806, CI95 = (0.0506934 0.251023) , Z-value = -5.34696
ANNOTATION:
***SNP_A-2272580, rs1876853, p-value(main)=0.9662
GENE:
  FSIP1, intron 0, fibrous sheath interacting protein 1
  FSIP1, --- 0, fibrous sheath interacting protein 1
FUNCTION:
  ---
***SNP_A-4225236, rs16969478, p-value(main)=0.05761
GENE:
  FSIP1, intron 0, fibrous sheath interacting protein 1
  FSIP1, --- 0, fibrous sheath interacting protein 1
FUNCTION:
  ---

25:  SNP_A-2200903 * SNP_A-4284140 + 4 
0/1 95/9 292/194
3/2 196/201 994/613
57/53 483/333 818/546
MAF(y=1,snp1) = 0.152144, MAF(y=1,snp2) = 0.334752, r(y=1) = -0.151476
MAF(y=o,snp1) = 0.167777, MAF(y=o,snp2) = 0.313525, r(y=o) = -0.264157
OR = (9/1943)/(95/2843) = 0.145542, CI95 = (0.074529 0.284219) , Z-value = -5.64412
ANNOTATION:
***SNP_A-2200903, rs12054016, p-value(main)=0.03811
GENE:
  ULK4, --- 0, unc-51-like kinase 4 (C. elegans)
  ULK4, intron 0, unc-51-like kinase 4 (C. elegans)
FUNCTION:
  ---
***SNP_A-4284140, rs6809441, p-value(main)=0.02833
GENE:
  ULK4, --- 0, unc-51-like kinase 4 (C. elegans)
  ULK4, intron 0, unc-51-like kinase 4 (C. elegans)
FUNCTION:
  ---

26:  SNP_A-4259537 * SNP_A-1805961 + 5 
3/2 47/24 77/136
18/15 284/156 778/500
30/20 436/252 1265/847
MAF(y=1,snp1) = 0.14789, MAF(y=1,snp2) = 0.227025, r(y=1) = 0.0375018
MAF(y=o,snp1) = 0.129611, MAF(y=o,snp2) = 0.254867, r(y=o) = -0.0269016
OR = (136/1816)/(77/2861) = 2.77453, CI95 = (2.08669 3.68911) , Z-value = 7.02042
ANNOTATION:
***SNP_A-4259537, rs2945258, p-value(main)=0.01087
GENE:
  FAM90A10, upstream 262174, family with sequence similarity 90, member A10
  FLJ10661, downstream 52790, family with sequence similarity 86, member A pseudogene
  SGK223, downstream 24915, homolog of rat pragma of Rnd2
FUNCTION:
  ---
***SNP_A-1805961, rs11782342, p-value(main)=0.001547
GENE:
  KCNB2, intron 0, potassium voltage-gated channel, Shab-related subfamily, member 2
  KCNB2, --- 0, potassium voltage-gated channel, Shab-related subfamily, member 2
FUNCTION:
  ---

27:  SNP_A-2148975 * SNP_A-4284140 + 4 
0/1 93/9 294/194
1/1 95/132 1097/683
17/15 298/215 1043/702
MAF(y=1,snp1) = 0.0888359, MAF(y=1,snp2) = 0.334752, r(y=1) = -0.0552027
MAF(y=o,snp1) = 0.0998975, MAF(y=o,snp2) = 0.313525, r(y=o) = -0.168124
OR = (9/1943)/(93/2845) = 0.14876, CI95 = (0.0761279 0.290689) , Z-value = -5.57474
ANNOTATION:
***SNP_A-2148975, rs13069584, p-value(main)=0.06542
GENE:
  ULK4, --- 0, unc-51-like kinase 4 (C. elegans)
  ULK4, intron 0, unc-51-like kinase 4 (C. elegans)
FUNCTION:
  ---
***SNP_A-4284140, rs6809441, p-value(main)=0.02833
GENE:
  ULK4, --- 0, unc-51-like kinase 4 (C. elegans)
  ULK4, intron 0, unc-51-like kinase 4 (C. elegans)
FUNCTION:
  ---

28:  SNP_A-2303617 * SNP_A-2068650 + 8 
164/112 0/1 0/0
0/0 1066/729 0/31
0/0 1/0 1707/1079
MAF(y=1,snp1) = 0.237406, MAF(y=1,snp2) = 0.237236, r(y=1) = 0.99953
MAF(y=o,snp1) = 0.244365, MAF(y=o,snp2) = 0.252561, r(y=o) = 0.978289
OR = (31/1921)/(0/2938) = 96.3443, CI95 = (5.89182 1575.44) , Z-value = 3.204
ANNOTATION:
***SNP_A-2303617, rs1965348, p-value(main)=0.4302
GENE:
  SUDS3, downstream 293321, suppressor of defective silencing 3 homolog (S. cerevisiae)
  SRRM4, upstream 270234, serine/arginine repetitive matrix 4
FUNCTION:
  ---
***SNP_A-2068650, rs2730715, p-value(main)=0.08369
GENE:
  SRRM4, upstream 259871, serine/arginine repetitive matrix 4
  SUDS3, downstream 303684, suppressor of defective silencing 3 homolog (S. cerevisiae)
FUNCTION:
  ---

29:  SNP_A-4250863 * SNP_A-1940652 + 10 
13/4 2/2 0/0
2/0 331/213 7/8
0/0 36/88 2547/1637
MAF(y=1,snp1) = 0.0679033, MAF(y=1,snp2) = 0.062968, r(y=1) = 0.93521
MAF(y=o,snp1) = 0.0796619, MAF(y=o,snp2) = 0.0596824, r(y=o) = 0.815421
OR = (88/1864)/(36/2902) = 3.77451, CI95 = (2.55575 5.57445) , Z-value = 6.6767
ANNOTATION:
***SNP_A-4250863, rs10219460, p-value(main)=0.02818
GENE:
  SYT10, downstream 199967, synaptotagmin X
  PKP2, upstream 278612, plakophilin 2
  SYT10, downstream 199955, synaptotagmin X
FUNCTION:
  602861 // Arrhythmogenic right ventricular dysplasia, familial, 9 // 609040 // NM_004572 // upstream
  602861 // Arrhythmogenic right ventricular dysplasia, familial, 9 // 609040 // ENST00000070846 // upstream 
***SNP_A-1940652, rs12297690, p-value(main)=0.5082
GENE:
  SYT10, downstream 194405, synaptotagmin X
  SYT10, downstream 194393, synaptotagmin X
  PKP2, upstream 284174, plakophilin 2
FUNCTION:
  602861 // Arrhythmogenic right ventricular dysplasia, familial, 9 // 609040 // NM_004572 // upstream
  602861 // Arrhythmogenic right ventricular dysplasia, familial, 9 // 609040 // ENST00000070846 // upstream 

30:  SNP_A-2249994 * SNP_A-4225236 + 8 
46/20 0/0 0/0
0/0 599/417 84/7
0/0 0/1 2209/1507
MAF(y=1,snp1) = 0.117597, MAF(y=1,snp2) = 0.131892, r(y=1) = 0.936572
MAF(y=o,snp1) = 0.117316, MAF(y=o,snp2) = 0.118852, r(y=o) = 0.990183
OR = (7/1945)/(84/2854) = 0.130228, CI95 = (0.0615769 0.275416) , Z-value = -5.33434
ANNOTATION:
***SNP_A-2249994, rs7162070, p-value(main)=0.9662
GENE:
  FSIP1, intron 0, fibrous sheath interacting protein 1
  FSIP1, --- 0, fibrous sheath interacting protein 1
FUNCTION:
  ---
***SNP_A-4225236, rs16969478, p-value(main)=0.05761
GENE:
  FSIP1, intron 0, fibrous sheath interacting protein 1
  FSIP1, --- 0, fibrous sheath interacting protein 1
FUNCTION:
  ---

31:  SNP_A-1805961 * SNP_A-4213867 + 9 
8/4 47/24 65/46
55/38 327/212 540/334
64/120 706/435 1126/739
MAF(y=1,snp1) = 0.227025, MAF(y=1,snp2) = 0.197754, r(y=1) = 0.0348794
MAF(y=o,snp1) = 0.254867, MAF(y=o,snp2) = 0.1875, r(y=o) = -0.030714
OR = (120/1832)/(64/2874) = 2.93053, CI95 = (2.15366 3.98763) , Z-value = 6.84174
ANNOTATION:
***SNP_A-1805961, rs11782342, p-value(main)=0.001547
GENE:
  KCNB2, intron 0, potassium voltage-gated channel, Shab-related subfamily, member 2
  KCNB2, --- 0, potassium voltage-gated channel, Shab-related subfamily, member 2
FUNCTION:
  ---
***SNP_A-4213867, rs1413795, p-value(main)=0.2089
GENE:
  RPL21, downstream 160204, ribosomal protein L21
  LYZL2, upstream 550302, lysozyme-like 2
  BAMBI, downstream 55819, BMP and activin membrane-bound inhibitor homolog (Xenopus laevis)
FUNCTION:
  ---

32:  SNP_A-2280908 * SNP_A-1805961 + 5 
1/2 45/23 81/137
17/14 287/152 776/505
28/17 429/258 1274/844
MAF(y=1,snp1) = 0.145167, MAF(y=1,snp2) = 0.227025, r(y=1) = 0.0344094
MAF(y=o,snp1) = 0.127818, MAF(y=o,snp2) = 0.254867, r(y=o) = -0.0344534
OR = (137/1815)/(81/2857) = 2.65543, CI95 = (2.00645 3.51433) , Z-value = 6.83035
ANNOTATION:
***SNP_A-2280908, rs712259, p-value(main)=0.01492
GENE:
  FLJ10661, downstream 29237, family with sequence similarity 86, member A pseudogene
  FAM90A10, upstream 238621, family with sequence similarity 90, member A10
  SGK223, downstream 48468, homolog of rat pragma of Rnd2
FUNCTION:
  ---
***SNP_A-1805961, rs11782342, p-value(main)=0.001547
GENE:
  KCNB2, intron 0, potassium voltage-gated channel, Shab-related subfamily, member 2
  KCNB2, --- 0, potassium voltage-gated channel, Shab-related subfamily, member 2
FUNCTION:
  ---

33:  SNP_A-1800533 * SNP_A-4231036 + 8 
144/116 4/5 0/0
1/2 1048/709 134/24
0/0 2/0 1605/1096
MAF(y=1,snp1) = 0.228727, MAF(y=1,snp2) = 0.251702, r(y=1) = 0.936092
MAF(y=o,snp1) = 0.24334, MAF(y=o,snp2) = 0.250256, r(y=o) = 0.978792
OR = (24/1928)/(134/2804) = 0.264899, CI95 = (0.171558 0.409023) , Z-value = -5.99341
ANNOTATION:
***SNP_A-1800533, rs17737767, p-value(main)=0.09487
GENE:
  RPL10L, downstream 401964, ribosomal protein L10-like
  C14orf106, upstream 995652, chromosome 14 open reading frame 106
FUNCTION:
  ---
***SNP_A-4231036, rs7152370, p-value(main)=0.8717
GENE:
  C14orf106, upstream 1013351, chromosome 14 open reading frame 106
  RPL10L, downstream 384265, ribosomal protein L10-like
FUNCTION:
  ---

34:  SNP_A-4231036 * SNP_A-4228027 + 10 
148/121 2/2 0/0
0/0 1050/710 0/0
0/0 131/23 1607/1096
MAF(y=1,snp1) = 0.251702, MAF(y=1,snp2) = 0.229748, r(y=1) = 0.939772
MAF(y=o,snp1) = 0.250256, MAF(y=o,snp2) = 0.244877, r(y=o) = 0.982898
OR = (23/1929)/(131/2807) = 0.260026, CI95 = (0.167003 0.404864) , Z-value = -5.96261
ANNOTATION:
***SNP_A-4231036, rs7152370, p-value(main)=0.8717
GENE:
  C14orf106, upstream 1013351, chromosome 14 open reading frame 106
  RPL10L, downstream 384265, ribosomal protein L10-like
FUNCTION:
  ---
***SNP_A-4228027, rs8017858, p-value(main)=0.08433
GENE:
  RPL10L, downstream 378495, ribosomal protein L10-like
  C14orf106, upstream 1019121, chromosome 14 open reading frame 106
FUNCTION:
  ---

35:  SNP_A-2040278 * SNP_A-1864763 + 11 
15/11 94/43 87/58
135/59 476/272 517/295
173/122 748/457 693/635
MAF(y=1,snp1) = 0.334241, MAF(y=1,snp2) = 0.258679, r(y=1) = -0.0174223
MAF(y=o,snp1) = 0.296107, MAF(y=o,snp2) = 0.217725, r(y=o) = 0.021891
OR = (635/1317)/(693/2245) = 1.56182, CI95 = (1.37511 1.77389) , Z-value = 6.86344
ANNOTATION:
***SNP_A-2040278, rs517060, p-value(main)=7.417e-05
GENE:
  PTCHD3, downstream 3560, patched domain containing 3
  LOC387646, upstream 141254, leucine rich repeat containing 37, member A family pseudogene
  ACBD5, upstream 151430, acyl-CoA binding domain containing 5
  PTCHD3, downstream 4627, patched domain containing 3
FUNCTION:
  ---
***SNP_A-1864763, rs2398162, p-value(main)=3.676e-06
GENE:
  MCTP2, downstream 1806918, multiple C2 domains, transmembrane 2
  NR2F2, upstream 38606, nuclear receptor subfamily 2, group F, member 2
  LOC145820, downstream 779474, hypothetical protein LOC145820
FUNCTION:
  ---

36:  SNP_A-2147729 * SNP_A-1864763 + 11 
15/11 94/43 87/58
135/59 475/272 518/295
171/122 751/458 692/634
MAF(y=1,snp1) = 0.333901, MAF(y=1,snp2) = 0.258679, r(y=1) = -0.017374
MAF(y=o,snp1) = 0.296363, MAF(y=o,snp2) = 0.217725, r(y=o) = 0.0213099
OR = (634/1318)/(692/2246) = 1.56113, CI95 = (1.37441 1.7732) , Z-value = 6.85351
ANNOTATION:
***SNP_A-2147729, rs490734, p-value(main)=9.586e-05
GENE:
  LOC387646, upstream 140718, leucine rich repeat containing 37, member A family pseudogene
  PTCHD3, downstream 4096, patched domain containing 3
  PTCHD3, downstream 5163, patched domain containing 3
  ACBD5, upstream 150894, acyl-CoA binding domain containing 5
FUNCTION:
  ---
***SNP_A-1864763, rs2398162, p-value(main)=3.676e-06
GENE:
  MCTP2, downstream 1806918, multiple C2 domains, transmembrane 2
  NR2F2, upstream 38606, nuclear receptor subfamily 2, group F, member 2
  LOC145820, downstream 779474, hypothetical protein LOC145820
FUNCTION:
  ---

37:  SNP_A-2121049 * SNP_A-1864763 + 11 
15/12 94/42 87/58
136/60 475/273 517/293
172/122 749/458 693/634
MAF(y=1,snp1) = 0.334241, MAF(y=1,snp2) = 0.258679, r(y=1) = -0.0165974
MAF(y=o,snp1) = 0.297387, MAF(y=o,snp2) = 0.217725, r(y=o) = 0.0255516
OR = (634/1318)/(693/2245) = 1.55818, CI95 = (1.37186 1.76981) , Z-value = 6.82598
ANNOTATION:
***SNP_A-2121049, rs579323, p-value(main)=0.0001293
GENE:
  PTCHD3, downstream 3765, patched domain containing 3
  ACBD5, upstream 152292, acyl-CoA binding domain containing 5
  LOC387646, upstream 142116, leucine rich repeat containing 37, member A family pseudogene
  PTCHD3, downstream 2698, patched domain containing 3
FUNCTION:
  ---
***SNP_A-1864763, rs2398162, p-value(main)=3.676e-06
GENE:
  MCTP2, downstream 1806918, multiple C2 domains, transmembrane 2
  NR2F2, upstream 38606, nuclear receptor subfamily 2, group F, member 2
  LOC145820, downstream 779474, hypothetical protein LOC145820
FUNCTION:
  ---


-----------------------------------------------------------
ht with ebic gamma= 0.4 for pcdc
-----------------------------------------------------------
1:  SNP_A-2147729 * SNP_A-1864763 + 11 
15/11 94/43 87/58
135/59 475/272 518/295
171/122 751/458 692/634
MAF(y=1,snp1) = 0.333901, MAF(y=1,snp2) = 0.258679, r(y=1) = -0.017374
MAF(y=o,snp1) = 0.296363, MAF(y=o,snp2) = 0.217725, r(y=o) = 0.0213099
OR = (634/1318)/(692/2246) = 1.56127, CI95 = (1.37448 1.77344) , Z-value = 6.85274
ANNOTATION:
***SNP_A-2147729, rs490734, p-value(main)=9.586e-05
GENE:
  LOC387646, upstream 140718, leucine rich repeat containing 37, member A family pseudogene
  PTCHD3, downstream 4096, patched domain containing 3
  PTCHD3, downstream 5163, patched domain containing 3
  ACBD5, upstream 150894, acyl-CoA binding domain containing 5
FUNCTION:
  ---
***SNP_A-1864763, rs2398162, p-value(main)=3.676e-06
GENE:
  MCTP2, downstream 1806918, multiple C2 domains, transmembrane 2
  NR2F2, upstream 38606, nuclear receptor subfamily 2, group F, member 2
  LOC145820, downstream 779474, hypothetical protein LOC145820
FUNCTION:
  ---

2:  SNP_A-2073272 * SNP_A-2100755 + 11 
0/1 2/2 12/10
8/10 94/99 303/266
63/29 589/484 1867/1051
MAF(y=1,snp1) = 0.140742, MAF(y=1,snp2) = 0.0736896, r(y=1) = -0.0150752
MAF(y=o,snp1) = 0.170338, MAF(y=o,snp2) = 0.102715, r(y=o) = -0.0221242
OR = (1051/901)/(1867/1071) = 0.669149, CI95 = (0.595586 0.751799) , Z-value = -6.76121
ANNOTATION:
***SNP_A-2073272, rs2820046, p-value(main)=6.706e-05
GENE:
  LOC100130331, downstream 1347693, actin, gamma-like
  ZP4, upstream 1385216, zona pellucida glycoprotein 4
  CHRM3, upstream 356185, cholinergic receptor, muscarinic 3
  FMN2, upstream 815874, formin 2
FUNCTION:
  ---
***SNP_A-2100755, rs16945811, p-value(main)=4.822e-07
GENE:
  YWHAE, intron 0, tyrosine 3-monooxygenase/tryptophan 5-monooxygenase activation protein, epsilon polypeptide
  YWHAE, --- 0, tyrosine 3-monooxygenase/tryptophan 5-monooxygenase activation protein, epsilon polypeptide
FUNCTION:
  605066 // Miller-Dieker lissencephaly // 247200 // NR_024058 // intron 
  605066 // Miller-Dieker lissencephaly // 247200 // NM_006761 // intron
  605066 // Miller-Dieker lissencephaly // 247200 // ENST00000264335 // intron 


-----------------------------------------------------------
ht with ebic gamma= 0.6 for padc
-----------------------------------------------------------
Not detected.


-----------------------------------------------------------
ra with ebic gamma= 0.4 for lcdc
-----------------------------------------------------------
1:  SNP_A-2051547 * SNP_A-1907002 + 10 
559/336 1/3 0/0
1/41 1461/867 2/1
0/0 1/145 913/467
MAF(y=1,snp1) = 0.439585, MAF(y=1,snp2) = 0.439755, r(y=1) = 0.998272
MAF(y=o,snp1) = 0.475538, MAF(y=o,snp2) = 0.426613, r(y=o) = 0.901258
OR = (145/1715)/(1/2937) = 248.318, CI95 = (34.7111 1776.42) , Z-value = 5.49327
ANNOTATION:
***SNP_A-2051547, rs901064, p-value(main)=0.0005673
GENE:
  RPTOR, --- 0, regulatory associated protein of MTOR, complex 1
  RPTOR, intron 0, regulatory associated protein of MTOR, complex 1
FUNCTION:
  ---
***SNP_A-1907002, rs12939549, p-value(main)=0.2058
GENE:
  RPTOR, --- 0, regulatory associated protein of MTOR, complex 1
  RPTOR, intron 0, regulatory associated protein of MTOR, complex 1
FUNCTION:
  ---

2:  SNP_A-2040595 * SNP_A-1858643 + 8 
76/58 1/3 0/0
5/1 837/446 2/146
0/0 11/9 2006/1197
MAF(y=1,snp1) = 0.172056, MAF(y=1,snp2) = 0.169843, r(y=1) = 0.988613
MAF(y=o,snp1) = 0.154839, MAF(y=o,snp2) = 0.192204, r(y=o) = 0.857853
OR = (146/1714)/(2/2936) = 125.046, CI95 = (30.939 505.394) , Z-value = 6.77631
ANNOTATION:
***SNP_A-2040595, rs2136152, p-value(main)=0.02698
GENE:
  GRM7, --- 0, glutamate receptor, metabotropic 7
  GRM7, intron 0, glutamate receptor, metabotropic 7
FUNCTION:
  ---
***SNP_A-1858643, rs1605705, p-value(main)=0.005321
GENE:
  GRM7, --- 0, glutamate receptor, metabotropic 7
  GRM7, intron 0, glutamate receptor, metabotropic 7
FUNCTION:
  ---

3:  SNP_A-4214408 * SNP_A-2250309 + 8 
209/130 2/1 0/0
1/0 1072/700 0/101
0/0 2/0 1652/928
MAF(y=1,snp1) = 0.254595, MAF(y=1,snp2) = 0.254425, r(y=1) = 0.997757
MAF(y=o,snp1) = 0.258333, MAF(y=o,snp2) = 0.285753, r(y=o) = 0.933072
OR = (101/1759)/(0/2938) = 339.026, CI95 = (21.0473 5460.97) , Z-value = 4.10862
ANNOTATION:
***SNP_A-4214408, rs4238755, p-value(main)=0.6827
GENE:
  CHD9, upstream 342855, chromodomain helicase DNA binding protein 9
  TOX3, upstream 164375, TOX high mobility group box family member 3
  TPM3, downstream 54857, tropomyosin 3
FUNCTION:
  191030 // Nemaline myopathy 1, autosomal dominant // 609284 // ENST00000330188 // downstream
***SNP_A-2250309, rs1420247, p-value(main)=0.0007208
GENE:
  TOX3, upstream 166628, TOX high mobility group box family member 3
  CHD9, upstream 340602, chromodomain helicase DNA binding protein 9
  TPM3, downstream 57110, tropomyosin 3
FUNCTION:
  191030 // Nemaline myopathy 1, autosomal dominant // 609284 // ENST00000330188 // downstream

4:  SNP_A-4247444 * SNP_A-1985757 + 8 
53/28 0/4 1/0
5/3 733/435 0/95
0/0 2/7 2144/1288
MAF(y=1,snp1) = 0.144826, MAF(y=1,snp2) = 0.143975, r(y=1) = 0.993803
MAF(y=o,snp1) = 0.136559, MAF(y=o,snp2) = 0.160484, r(y=o) = 0.887645
OR = (95/1765)/(0/2938) = 317.901, CI95 = (19.7274 5122.87) , Z-value = 4.06262
ANNOTATION:
***SNP_A-4247444, rs10947855, p-value(main)=0.2578
GENE:
  LRFN2, downstream 262435, leucine rich repeat and fibronectin type III domain containing 2
  LRFN2, downstream 262483, leucine rich repeat and fibronectin type III domain containing 2
  MOCS1, upstream 194599, molybdenum cofactor synthesis 1
FUNCTION:
  603707 // Molybdenum cofactor deficiency, type A // 252150 // ENST00000373188 // upstream 
  603707 // Molybdenum cofactor deficiency, type A // 252150 // NM_001075098 // upstream
***SNP_A-1985757, rs10947857, p-value(main)=0.0275
GENE:
  LRFN2, downstream 247857, leucine rich repeat and fibronectin type III domain containing 2
  MOCS1, upstream 209225, molybdenum cofactor synthesis 1
  LRFN2, downstream 247809, leucine rich repeat and fibronectin type III domain containing 2
FUNCTION:
  603707 // Molybdenum cofactor deficiency, type A // 252150 // ENST00000373188 // upstream 
  603707 // Molybdenum cofactor deficiency, type A // 252150 // NM_001075098 // upstream

5:  SNP_A-1932878 * SNP_A-2009169 + 10 
575/395 50/22 1/0
10/7 1393/756 46/42
0/0 4/105 859/533
MAF(y=1,snp1) = 0.445371, MAF(y=1,snp2) = 0.459666, r(y=1) = 0.961777
MAF(y=o,snp1) = 0.453495, MAF(y=o,snp2) = 0.440591, r(y=o) = 0.902641
OR = (105/1755)/(4/2934) = 39.1898, CI95 = (15.2277 100.859) , Z-value = 7.60612
ANNOTATION:
***SNP_A-1932878, rs9856460, p-value(main)=0.4356
GENE:
  CLSTN2, --- 0, calsyntenin 2
  CLSTN2, intron 0, calsyntenin 2
FUNCTION:
  ---
***SNP_A-2009169, rs4538338, p-value(main)=0.06738
GENE:
  CLSTN2, --- 0, calsyntenin 2
  CLSTN2, intron 0, calsyntenin 2
FUNCTION:
  ---

6:  SNP_A-1960577 * SNP_A-1784149 + 10 
361/233 1/1 0/0
4/3 1230/821 0/1
1/0 158/0 1183/801
MAF(y=1,snp1) = 0.36096, MAF(y=1,snp2) = 0.33322, r(y=1) = 0.939835
MAF(y=o,snp1) = 0.347849, MAF(y=o,snp2) = 0.347581, r(y=o) = 0.997035
OR = (0/1860)/(158/2780) = 0.00471448, CI95 = (0.000293403 0.0757537) , Z-value = -3.78125
ANNOTATION:
***SNP_A-1960577, rs10142834, p-value(main)=0.1912
GENE:
  PPM1A, intron 0, protein phosphatase, Mg2+/Mn2+ dependent, 1A
  PPM1A, --- 0, protein phosphatase, Mg2+/Mn2+ dependent, 1A
FUNCTION:
  ---
***SNP_A-1784149, rs7154773, p-value(main)=0.1476
GENE:
  PPM1A, intron 0, protein phosphatase, Mg2+/Mn2+ dependent, 1A
  PPM1A, --- 0, protein phosphatase, Mg2+/Mn2+ dependent, 1A
FUNCTION:
  ---

7:  SNP_A-4286131 * SNP_A-1825314 + 6 
0/0 0/0 40/26
129/0 5/116 407/232
198/123 972/610 1187/753
MAF(y=1,snp1) = 0.27757, MAF(y=1,snp2) = 0.105684, r(y=1) = -0.0511362
MAF(y=o,snp1) = 0.26129, MAF(y=o,snp2) = 0.107527, r(y=o) = -0.206435
OR = (0/1860)/(129/2809) = 0.00583042, CI95 = (0.000362499 0.0937762) , Z-value = -3.63002
ANNOTATION:
***SNP_A-4286131, rs16849921, p-value(main)=0.08054
GENE:
  SPAG16, upstream 88093, sperm associated antigen 16
  SPAG16, upstream 88090, sperm associated antigen 16
  IKZF2, upstream 44689, IKAROS family zinc finger 2 (Helios)
  IKZF2, upstream 44695, IKAROS family zinc finger 2 (Helios)
FUNCTION:
  ---
***SNP_A-1825314, rs10197379, p-value(main)=0.7755
GENE:
  IKZF2, upstream 44906, IKAROS family zinc finger 2 (Helios)
  SPAG16, upstream 87876, sperm associated antigen 16
  IKZF2, upstream 44912, IKAROS family zinc finger 2 (Helios)
  SPAG16, upstream 87873, sperm associated antigen 16
FUNCTION:
  ---

8:  SNP_A-4287556 * SNP_A-4247891 + 8 
15/22 0/0 0/0
1/0 472/299 0/65
0/0 55/21 2395/1453
MAF(y=1,snp1) = 0.0951327, MAF(y=1,snp2) = 0.0856025, r(y=1) = 0.943633
MAF(y=o,snp1) = 0.0978495, MAF(y=o,snp2) = 0.109677, r(y=o) = 0.876454
OR = (65/1795)/(0/2938) = 214.393, CI95 = (13.2603 3466.33) , Z-value = 3.78037
ANNOTATION:
***SNP_A-4287556, rs12039479, p-value(main)=0.6601
GENE:
  VANGL1, upstream 17091, vang-like 1 (van gogh, Drosophila)
  NGF, upstream 286625, nerve growth factor (beta polypeptide)
FUNCTION:
  610132 // Caudal regression syndrome // 600145 // ENST00000355485 // upstream 
  610132 // Caudal regression syndrome // 600145 // NM_138959 // upstream 
  610132 // Neural tube defects // 182940 // NM_138959 // upstream
  610132 // Neural tube defects // 182940 // ENST00000355485 // upstream 
***SNP_A-4247891, rs12037204, p-value(main)=8.857e-05
GENE:
  NGF, upstream 286939, nerve growth factor (beta polypeptide)
  VANGL1, upstream 16777, vang-like 1 (van gogh, Drosophila)
FUNCTION:
  610132 // Caudal regression syndrome // 600145 // ENST00000355485 // upstream 
  610132 // Caudal regression syndrome // 600145 // NM_138959 // upstream 
  610132 // Neural tube defects // 182940 // NM_138959 // upstream
  610132 // Neural tube defects // 182940 // ENST00000355485 // upstream 

9:  SNP_A-2267906 * -1 + 2, [(y=1)/(y=o), y=1  phenotype 1, y=o  other] 
24/44 524/548 2390/1268
ANNOTATION:
***SNP_A-2267906, rs6679677, p-value(main)=3.222e-26
GENE:
  PHTF1, upstream 1710, putative homeodomain transcription factor 1
  RSBN1, downstream 646, round spermatid basic protein 1
  RSBN1, downstream 645, round spermatid basic protein 1
  PHTF1, upstream 2031, putative homeodomain transcription factor 1
FUNCTION:
  ---
***(), , p-value(main)=
GENE:
FUNCTION:

MAF(y=1,snp1) = 0.0973451
MAF(y=o,snp1) = 0.170968
OR = (1268/592)/(2390/548) = 0.491236, CI95 = (0.429363 0.562025) , Z-value = -10.3492
10:  SNP_A-2267906 * SNP_A-2270048 + 10 
0/0 2/2 8/3
3/3 65/31 227/102
21/41 457/515 2155/1163
MAF(y=1,snp1) = 0.0973451, MAF(y=1,snp2) = 0.0536079, r(y=1) = 0.0361966
MAF(y=o,snp1) = 0.170968, MAF(y=o,snp2) = 0.0392473, r(y=o) = -0.0294877
OR = (515/1345)/(457/2481) = 2.07811, CI95 = (1.80245 2.39592) , Z-value = 10.0741
ANNOTATION:
***SNP_A-2267906, rs6679677, p-value(main)=3.222e-26
GENE:
  PHTF1, upstream 1710, putative homeodomain transcription factor 1
  RSBN1, downstream 646, round spermatid basic protein 1
  RSBN1, downstream 645, round spermatid basic protein 1
  PHTF1, upstream 2031, putative homeodomain transcription factor 1
FUNCTION:
  ---
***SNP_A-2270048, rs211070, p-value(main)=0.001351
GENE:
  PRKG1, intron 0, protein kinase, cGMP-dependent, type I
  PRKG1, --- 0, protein kinase, cGMP-dependent, type I
FUNCTION:
  ---

11:  SNP_A-2267906 * SNP_A-2140523 + 10 
0/1 11/3 26/4
3/3 57/31 212/101
21/40 456/514 2152/1163
MAF(y=1,snp1) = 0.0973451, MAF(y=1,snp2) = 0.0588836, r(y=1) = 0.0369936
MAF(y=o,snp1) = 0.170968, MAF(y=o,snp2) = 0.0405914, r(y=o) = -0.0139692
OR = (514/1346)/(456/2482) = 2.07791, CI95 = (1.80209 2.39595) , Z-value = 10.0654
ANNOTATION:
***SNP_A-2267906, rs6679677, p-value(main)=3.222e-26
GENE:
  PHTF1, upstream 1710, putative homeodomain transcription factor 1
  RSBN1, downstream 646, round spermatid basic protein 1
  RSBN1, downstream 645, round spermatid basic protein 1
  PHTF1, upstream 2031, putative homeodomain transcription factor 1
FUNCTION:
  ---
***SNP_A-2140523, rs16916799, p-value(main)=8.163e-05

GENE:
  PRKG1, intron 0, protein kinase, cGMP-dependent, type I
  PRKG1, --- 0, protein kinase, cGMP-dependent, type I
FUNCTION:
  ---

12:  SNP_A-2267906 * SNP_A-2255404 + 11 
0/1 3/2 10/11
7/5 71/78 309/211
17/38 450/468 2071/1046
MAF(y=1,snp1) = 0.0973451, MAF(y=1,snp2) = 0.0702859, r(y=1) = 0.0227193
MAF(y=o,snp1) = 0.170968, MAF(y=o,snp2) = 0.0865591, r(y=o) = -0.0370062
OR = (1046/814)/(2071/867) = 0.538062, CI95 = (0.476684 0.607344) , Z-value = -10.0294
ANNOTATION:
***SNP_A-2267906, rs6679677, p-value(main)=3.222e-26
GENE:
  PHTF1, upstream 1710, putative homeodomain transcription factor 1
  RSBN1, downstream 646, round spermatid basic protein 1
  RSBN1, downstream 645, round spermatid basic protein 1
  PHTF1, upstream 2031, putative homeodomain transcription factor 1
FUNCTION:
  ---
***SNP_A-2255404, rs16885000, p-value(main)=0.003496
GENE:
  MAP3K7, upstream 1273185, mitogen-activated protein kinase kinase kinase 7
  MAP3K7, upstream 1273042, mitogen-activated protein kinase kinase kinase 7
  EPHA7, downstream 1379792, EPH receptor A7
FUNCTION:
  ---

13:  SNP_A-2267906 * SNP_A-1897183 + 10 
0/0 1/0 8/4
3/9 66/36 221/102
21/35 457/512 2161/1162
MAF(y=1,snp1) = 0.0973451, MAF(y=1,snp2) = 0.0524166, r(y=1) = 0.0385426
MAF(y=o,snp1) = 0.170968, MAF(y=o,snp2) = 0.0416667, r(y=o) = 0.00309241
OR = (512/1348)/(457/2481) = 2.06142, CI95 = (1.78774 2.37699) , Z-value = 9.95392
ANNOTATION:
***SNP_A-2267906, rs6679677, p-value(main)=3.222e-26
GENE:
  PHTF1, upstream 1710, putative homeodomain transcription factor 1
  RSBN1, downstream 646, round spermatid basic protein 1
  RSBN1, downstream 645, round spermatid basic protein 1
  PHTF1, upstream 2031, putative homeodomain transcription factor 1
FUNCTION:
  ---
***SNP_A-1897183, rs7998020, p-value(main)=0.01666
GENE:
  RFC3, downstream 301915, replication factor C (activator 1) 3, 38kDa
  NBEA, upstream 673813, neurobeachin
  NBEA, upstream 673845, neurobeachin
FUNCTION:
  ---

14:  SNP_A-2267906 * SNP_A-1816638 + 11 
0/0 1/0 9/1
3/6 65/69 224/158
21/38 458/479 2157/1109
MAF(y=1,snp1) = 0.0973451, MAF(y=1,snp2) = 0.0530973, r(y=1) = 0.0333639
MAF(y=o,snp1) = 0.170968, MAF(y=o,snp2) = 0.063172, r(y=o) = 0.00210059
OR = (1109/751)/(2157/781) = 0.534782, CI95 = (0.472616 0.605124) , Z-value = -9.92728
ANNOTATION:
***SNP_A-2267906, rs6679677, p-value(main)=3.222e-26
GENE:
  PHTF1, upstream 1710, putative homeodomain transcription factor 1
  RSBN1, downstream 646, round spermatid basic protein 1
  RSBN1, downstream 645, round spermatid basic protein 1
  PHTF1, upstream 2031, putative homeodomain transcription factor 1
FUNCTION:
  ---
***SNP_A-1816638, rs11038483, p-value(main)=0.03809
GENE:
  CHST1, downstream 176432, carbohydrate (keratan sulfate Gal-6) sulfotransferase 1
  SYT13, upstream 186110, synaptotagmin XIII
FUNCTION:
  ---

15:  SNP_A-2267906 * SNP_A-2212372 + 10 
0/0 1/0 9/4
3/9 66/37 221/102
21/35 457/511 2160/1162
MAF(y=1,snp1) = 0.0973451, MAF(y=1,snp2) = 0.052757, r(y=1) = 0.0373571
MAF(y=o,snp1) = 0.170968, MAF(y=o,snp2) = 0.0419355, r(y=o) = 0.00516151
OR = (511/1349)/(457/2481) = 2.05587, CI95 = (1.78285 2.3707) , Z-value = 9.91378
ANNOTATION:
***SNP_A-2267906, rs6679677, p-value(main)=3.222e-26
GENE:
  PHTF1, upstream 1710, putative homeodomain transcription factor 1
  RSBN1, downstream 646, round spermatid basic protein 1
  RSBN1, downstream 645, round spermatid basic protein 1
  PHTF1, upstream 2031, putative homeodomain transcription factor 1
FUNCTION:
  ---
***SNP_A-2212372, rs9540308, p-value(main)=0.01627
GENE:
  NBEA, upstream 675932, neurobeachin
  NBEA, upstream 675900, neurobeachin
  RFC3, downstream 299828, replication factor C (activator 1) 3, 38kDa
FUNCTION:
  ---

16:  SNP_A-2267906 * SNP_A-2057581 + 10 
0/0 2/1 8/5
0/2 79/47 220/125
24/42 443/500 2162/1138
MAF(y=1,snp1) = 0.0973451, MAF(y=1,snp2) = 0.0542886, r(y=1) = 0.0603939
MAF(y=o,snp1) = 0.170968, MAF(y=o,snp2) = 0.05, r(y=o) = -0.0379747
OR = (500/1360)/(443/2495) = 2.07, CI95 = (1.7926 2.39031) , Z-value = 9.91118
ANNOTATION:
***SNP_A-2267906, rs6679677, p-value(main)=3.222e-26
GENE:
  PHTF1, upstream 1710, putative homeodomain transcription factor 1
  RSBN1, downstream 646, round spermatid basic protein 1
  RSBN1, downstream 645, round spermatid basic protein 1
  PHTF1, upstream 2031, putative homeodomain transcription factor 1
FUNCTION:
  ---
***SNP_A-2057581, rs6595837, p-value(main)=0.3593
GENE:
  FBN2, intron 0, fibrillin 2
  FBN2, --- 0, fibrillin 2
FUNCTION:
  612570 // Contractural arachnodactyly, congenital // 121050 // ENST00000262464 // intron 
  612570 // Contractural arachnodactyly, congenital // 121050 // NM_001999 // intron

17:  SNP_A-2267906 * SNP_A-2065334 + 11 
0/0 1/0 10/2
3/6 66/69 223/156
21/38 457/479 2157/1110
MAF(y=1,snp1) = 0.0973451, MAF(y=1,snp2) = 0.0534377, r(y=1) = 0.0350088
MAF(y=o,snp1) = 0.170968, MAF(y=o,snp2) = 0.063172, r(y=o) = 0.00210059
OR = (1110/750)/(2157/781) = 0.535977, CI95 = (0.473666 0.606485) , Z-value = -9.89068
ANNOTATION:
***SNP_A-2267906, rs6679677, p-value(main)=3.222e-26
GENE:
  PHTF1, upstream 1710, putative homeodomain transcription factor 1
  RSBN1, downstream 646, round spermatid basic protein 1
  RSBN1, downstream 645, round spermatid basic protein 1
  PHTF1, upstream 2031, putative homeodomain transcription factor 1
FUNCTION:
  ---
***SNP_A-2065334, rs11038494, p-value(main)=0.04545
GENE:
  CHST1, downstream 155678, carbohydrate (keratan sulfate Gal-6) sulfotransferase 1
  SYT13, upstream 206864, synaptotagmin XIII
FUNCTION:
  ---

18:  SNP_A-2267906 * SNP_A-4275241 + 10 
0/0 2/0 5/3
0/2 78/48 222/127
24/42 444/500 2163/1138
MAF(y=1,snp1) = 0.0973451, MAF(y=1,snp2) = 0.0534377, r(y=1) = 0.0606696
MAF(y=o,snp1) = 0.170968, MAF(y=o,snp2) = 0.0491935, r(y=o) = -0.0405857
OR = (500/1360)/(444/2494) = 2.06451, CI95 = (1.78797 2.38382) , Z-value = 9.87954
ANNOTATION:
***SNP_A-2267906, rs6679677, p-value(main)=3.222e-26
GENE:
  PHTF1, upstream 1710, putative homeodomain transcription factor 1
  RSBN1, downstream 646, round spermatid basic protein 1
  RSBN1, downstream 645, round spermatid basic protein 1
  PHTF1, upstream 2031, putative homeodomain transcription factor 1
FUNCTION:
  ---
***(), , p-value(main)=
GENE:
FUNCTION:

19:  SNP_A-2267906 * SNP_A-2277906 + 11 
0/0 3/3 17/10
3/10 75/77 332/228
21/34 446/468 2041/1030
MAF(y=1,snp1) = 0.0973451, MAF(y=1,snp2) = 0.0765827, r(y=1) = -0.00136323
MAF(y=o,snp1) = 0.170968, MAF(y=o,snp2) = 0.0916667, r(y=o) = -0.0320965
OR = (1030/830)/(2041/897) = 0.545498, CI95 = (0.483581 0.615343) , Z-value = -9.8594
ANNOTATION:
***SNP_A-2267906, rs6679677, p-value(main)=3.222e-26
GENE:
  PHTF1, upstream 1710, putative homeodomain transcription factor 1
  RSBN1, downstream 646, round spermatid basic protein 1
  RSBN1, downstream 645, round spermatid basic protein 1
  PHTF1, upstream 2031, putative homeodomain transcription factor 1
FUNCTION:
  ---
***SNP_A-2277906, rs6485700, p-value(main)=0.008852
GENE:
  LRP4, downstream 2485, low density lipoprotein receptor-related protein 4
  CKAP5, upstream 8090, cytoskeleton associated protein 5
FUNCTION:
  ---

20:  SNP_A-2267906 * SNP_A-2283485 + 11 
0/0 1/0 8/1
3/6 66/69 226/157
21/38 457/479 2156/1110
MAF(y=1,snp1) = 0.0973451, MAF(y=1,snp2) = 0.0532675, r(y=1) = 0.0355931
MAF(y=o,snp1) = 0.170968, MAF(y=o,snp2) = 0.0629032, r(y=o) = 0.00322187
OR = (1110/750)/(2156/782) = 0.536912, CI95 = (0.474502 0.607529) , Z-value = -9.86481
ANNOTATION:
***SNP_A-2267906, rs6679677, p-value(main)=3.222e-26
GENE:
  PHTF1, upstream 1710, putative homeodomain transcription factor 1
  RSBN1, downstream 646, round spermatid basic protein 1
  RSBN1, downstream 645, round spermatid basic protein 1
  PHTF1, upstream 2031, putative homeodomain transcription factor 1
FUNCTION:
  ---
***SNP_A-2283485, rs11038486, p-value(main)=0.0473
GENE:
  SYT13, upstream 190331, synaptotagmin XIII
  CHST1, downstream 172211, carbohydrate (keratan sulfate Gal-6) sulfotransferase 1
FUNCTION:
  ---


21:  SNP_A-2267906 * SNP_A-1933566 + 11 
0/0 2/1 7/9
2/7 52/60 250/165
22/37 470/487 2133/1094
MAF(y=1,snp1) = 0.0973451, MAF(y=1,snp2) = 0.0547992, r(y=1) = -0.00684703
MAF(y=o,snp1) = 0.170968, MAF(y=o,snp2) = 0.0677419, r(y=o) = -0.0284436
OR = (1094/766)/(2133/805) = 0.539109, CI95 = (0.476787 0.609577) , Z-value = -9.85741
ANNOTATION:
***SNP_A-2267906, rs6679677, p-value(main)=3.222e-26
GENE:
  PHTF1, upstream 1710, putative homeodomain transcription factor 1
  RSBN1, downstream 646, round spermatid basic protein 1
  RSBN1, downstream 645, round spermatid basic protein 1
  PHTF1, upstream 2031, putative homeodomain transcription factor 1
FUNCTION:
  ---
***SNP_A-1933566, rs16836493, p-value(main)=0.009192
GENE:
  NUDT16, upstream 18602, nudix (nucleoside diphosphate linked moiety X)-type motif 16
  NUDT16P1, intron 0, nudix (nucleoside diphosphate linked moiety X)-type motif 16 pseudogene 1
  NEK11, downstream 12801, NIMA (never in mitosis gene a)- related kinase 11
FUNCTION:
  ---

22:  SNP_A-2267906 * SNP_A-2129608 + 11 
0/0 1/3 17/9
3/10 77/77 333/229
21/34 446/468 2040/1030
MAF(y=1,snp1) = 0.0973451, MAF(y=1,snp2) = 0.0764125, r(y=1) = -0.00569512
MAF(y=o,snp1) = 0.170968, MAF(y=o,snp2) = 0.0913978, r(y=o) = -0.0313557
OR = (1030/830)/(2040/898) = 0.546374, CI95 = (0.484365 0.616321) , Z-value = -9.83461
ANNOTATION:
***SNP_A-2267906, rs6679677, p-value(main)=3.222e-26
GENE:
  PHTF1, upstream 1710, putative homeodomain transcription factor 1
  RSBN1, downstream 646, round spermatid basic protein 1
  RSBN1, downstream 645, round spermatid basic protein 1
  PHTF1, upstream 2031, putative homeodomain transcription factor 1
FUNCTION:
  ---
***SNP_A-2129608, rs7112060, p-value(main)=0.009226
GENE:
  LRP4, intron 0, low density lipoprotein receptor-related protein 4
  LRP4, --- 0, low density lipoprotein receptor-related protein 4
FUNCTION:
  ---

23:  SNP_A-2267906 * SNP_A-2029993 + 11 
0/0 2/1 7/9
2/7 52/60 251/165
22/37 470/487 2132/1094
MAF(y=1,snp1) = 0.0973451, MAF(y=1,snp2) = 0.0549694, r(y=1) = -0.0073293
MAF(y=o,snp1) = 0.170968, MAF(y=o,snp2) = 0.0677419, r(y=o) = -0.0284436
OR = (1094/766)/(2132/806) = 0.540031, CI95 = (0.477613 0.610608) , Z-value = -9.83178
ANNOTATION:
***SNP_A-2267906, rs6679677, p-value(main)=3.222e-26
GENE:
  PHTF1, upstream 1710, putative homeodomain transcription factor 1
  RSBN1, downstream 646, round spermatid basic protein 1
  RSBN1, downstream 645, round spermatid basic protein 1
  PHTF1, upstream 2031, putative homeodomain transcription factor 1
FUNCTION:
  ---
***SNP_A-2029993, rs4300985, p-value(main)=0.01021
GENE:
  NEK11, intron 0, NIMA (never in mitosis gene a)- related kinase 11
  NEK11, --- 0, NIMA (never in mitosis gene a)- related kinase 11
FUNCTION:
  ---


-----------------------------------------------------------
ra with ebic gamma= 0.4 for pcdc
-----------------------------------------------------------
1:  SNP_A-2267906 * -1 + 2, [(y=1)/(y=o), y=1  phenotype 1, y=o  other] 
24/44 524/548 2390/1268
MAF(y=1,snp1) = 0.0973451
MAF(y=o,snp1) = 0.170968
OR = (1268/592)/(2390/548) = 0.491112, CI95 = (0.429233 0.561911) , Z-value = -10.3491
ANNOTATION:
***SNP_A-2267906, rs6679677, p-value(main)=3.222e-26
GENE:
  PHTF1, upstream 1710, putative homeodomain transcription factor 1
  RSBN1, downstream 646, round spermatid basic protein 1
  RSBN1, downstream 645, round spermatid basic protein 1
  PHTF1, upstream 2031, putative homeodomain transcription factor 1
FUNCTION:
  ---
***(), , p-value(main)=
GENE:
FUNCTION:


-----------------------------------------------------------
ra with ebic gamma= 0.6 for padc
-----------------------------------------------------------
1:  SNP_A-1877872 * SNP_A-2267906 + Gr(1 2 3 4 5 6  ) [(y=1)/(y=o), y=1  phenotype 1, y=o  other] ; 001111110 
0/0 13/13 11/31
36/40 187/210 301/298
121/105 920/437 1349/726
MAF(y=1,snp1) = 0.244044, MAF(y=1,snp2) = 0.0973451, r(y=1) = 0.00754334
MAF(y=o,snp1) = 0.255376, MAF(y=o,snp2) = 0.170968, r(y=o) = -0.0154462
OR = (697/1163)/(669/2269) = 2.03264, CI95 = (1.78937 2.309) , Z-value = 10.9064
ANNOTATION:
***SNP_A-1877872, rs1547036, p-value(main)=0.2107
GENE:
  CLCA1, downstream 22650, chloride channel accessory 1
  CLCA4, upstream 24136, chloride channel accessory 4
  CLCA4, upstream 24138, chloride channel accessory 4
FUNCTION:
  ---
***SNP_A-2267906, rs6679677, p-value(main)=3.222e-26
GENE:
  PHTF1, upstream 1710, putative homeodomain transcription factor 1
  RSBN1, downstream 646, round spermatid basic protein 1
  RSBN1, downstream 645, round spermatid basic protein 1
  PHTF1, upstream 2031, putative homeodomain transcription factor 1
FUNCTION:
  ---


-----------------------------------------------------------
t1d with ebic gamma= 0.4 for lcdc
-----------------------------------------------------------
1:  SNP_A-4206711 * -1 + 2, [(y=1)/(y=o), y=1  phenotype 1, y=o  other] 
411/28 1254/423 1273/1512
MAF(y=1,snp1) = 0.353302
MAF(y=o,snp1) = 0.122007
OR = (1512/451)/(1273/1665) = 4.38491, CI95 = (3.85809 4.98368) , Z-value = 22.6347
ANNOTATION:
***SNP_A-4206711, rs9272723, p-value(main)=4.231e-144
GENE:
  HLA-DQA1, intron 0, major histocompatibility complex, class II, DQ alpha 1
  HLA-DQA1, --- 0, major histocompatibility complex, class II, DQ alpha 1
FUNCTION:
  146880 // Celiac disease, susceptibility to // 212750 // NM_002122 // intron
  146880 // Celiac disease, susceptibility to // 212750 // ENST00000374949 // intron 
  146880 // Celiac disease, susceptibility to // 212750 // ENST00000395363 // intron 
  146880 // Celiac disease, susceptibility to // 212750 // ENST00000343139 // intron 
  146880 // Celiac disease, susceptibility to // 212750 // ENST00000395364 // intron 
***(), , p-value(main)=
GENE:
FUNCTION:

2:  SNP_A-1842324 * -1 + 2, [(y=1)/(y=o), y=1  phenotype 1, y=o  other] 
437/30 1400/529 1101/1404
MAF(y=1,snp1) = 0.386998
MAF(y=o,snp1) = 0.150025
OR = (1404/559)/(1101/1837) = 4.19061, CI95 = (3.7047 4.74025) , Z-value = 22.7873
ANNOTATION:
***SNP_A-1842324, rs9272346, p-value(main)=5.034e-141
GENE:
  HLA-DRB4, upstream 46789, major histocompatibility complex, class II, DR beta 4
  HLA-DQA1, upstream 810, major histocompatibility complex, class II, DQ alpha 1
  HLA-DQA1, upstream 761, major histocompatibility complex, class II, DQ alpha 1
  HLA-DRA, downstream 191549, major histocompatibility complex, class II, DR alpha
FUNCTION:
  146880 // Celiac disease, susceptibility to // 212750 // ENST00000395364 // upstream 
  146880 // Celiac disease, susceptibility to // 212750 // NM_002122 // upstream
***(), , p-value(main)=
GENE:
FUNCTION:


-----------------------------------------------------------
t1d with ebic gamma= 0.4 for pcdc
-----------------------------------------------------------
1:  SNP_A-1842324 * -1 + 2, [(y=1)/(y=o), y=1  phenotype 1, y=o  other] 
437/30 1400/529 1101/1404
MAF(y=1,snp1) = 0.386998
MAF(y=o,snp1) = 0.150025
OR = (1404/559)/(1101/1837) = 4.19061, CI95 = (3.7047 4.74025) , Z-value = 22.7873
ANNOTATION:
***SNP_A-1842324, rs9272346, p-value(main)=5.034e-141
GENE:
  HLA-DRB4, upstream 46789, major histocompatibility complex, class II, DR beta 4
  HLA-DQA1, upstream 810, major histocompatibility complex, class II, DQ alpha 1
  HLA-DQA1, upstream 761, major histocompatibility complex, class II, DQ alpha 1
  HLA-DRA, downstream 191549, major histocompatibility complex, class II, DR alpha
FUNCTION:
  146880 // Celiac disease, susceptibility to // 212750 // ENST00000395364 // upstream 
  146880 // Celiac disease, susceptibility to // 212750 // NM_002122 // upstream
***(), , p-value(main)=
GENE:
FUNCTION:


-----------------------------------------------------------
t1d with ebic gamma= 0.6 for padc
-----------------------------------------------------------
1:  SNP_A-2273343 * SNP_A-1842324 + Gr(0 1 2 4 5  ) [(y=1)/(y=o), y=1  phenotype 1, y=o  other] ; 000110111 
35/5 160/9 242/16
55/46 515/178 830/305
69/68 396/518 636/818
MAF(y=1,snp1) = 0.236385, MAF(y=1,snp2) = 0.386998, r(y=1) = 0.00833239
MAF(y=o,snp1) = 0.240194, MAF(y=o,snp2) = 0.150025, r(y=o) = 0.0390705
OR = (513/1450)/(1782/1156) = 0.229509, CI95 = (0.202547 0.260059) , Z-value = -23.0841
ANNOTATION:
***SNP_A-2273343, rs4640759, p-value(main)=0.6644
GENE:
  SEMA5A, downstream 756972, sema domain, seven thrombospondin repeats (type 1 and type 1-like), transmembrane domain (TM) and short cytoplasmic domain, (sem
  SEMA5A, downstream 756971, sema domain, seven thrombospondin repeats (type 1 and type 1-like), transmembrane domain (TM) and short cytoplasmic domain, (sem
  MTRR, downstream 376933, 5-methyltetrahydrofolate-homocysteine methyltransferase reductase
FUNCTION:
  602568 // Neural tube defects, folate-sensitive, susceptibility to // 601634 // ENST00000440940 // downstream 
  602568 // Neural tube defects, folate-sensitive, susceptibility to // 601634 // NM_024010 // downstream
  602568 // Homocystinuria-megaloblastic anemia, cbl E type // 236270 // NM_024010 // downstream 
  602568 // Homocystinuria-megaloblastic anemia, cbl E type // 236270 // ENST00000440940 // downstream 
***SNP_A-1842324, rs9272346, p-value(main)=5.034e-141
GENE:
  HLA-DRB4, upstream 46789, major histocompatibility complex, class II, DR beta 4
  HLA-DQA1, upstream 810, major histocompatibility complex, class II, DQ alpha 1
  HLA-DQA1, upstream 761, major histocompatibility complex, class II, DQ alpha 1
  HLA-DRA, downstream 191549, major histocompatibility complex, class II, DR alpha
FUNCTION:
  146880 // Celiac disease, susceptibility to // 212750 // ENST00000395364 // upstream 
  146880 // Celiac disease, susceptibility to // 212750 // NM_002122 // upstream

2:  SNP_A-2106689 * SNP_A-1842324 + Gr(0 1 2 4 5  ) [(y=1)/(y=o), y=1  phenotype 1, y=o  other] ; 000110111 
35/5 160/9 242/16
55/44 515/180 830/305
69/70 396/516 636/818
MAF(y=1,snp1) = 0.236385, MAF(y=1,snp2) = 0.386998, r(y=1) = 0.00833239
MAF(y=o,snp1) = 0.240194, MAF(y=o,snp2) = 0.150025, r(y=o) = 0.0364098
OR = (515/1448)/(1782/1156) = 0.230722, CI95 = (0.203639 0.261407) , Z-value = -23.0201
ANNOTATION:
***SNP_A-2106689, rs4702544, p-value(main)=0.6644
GENE:
  MTRR, downstream 371821, 5-methyltetrahydrofolate-homocysteine methyltransferase reductase
  SEMA5A, downstream 762084, sema domain, seven thrombospondin repeats (type 1 and type 1-like), transmembrane domain (TM) and short cytoplasmic domain, (sem
  SEMA5A, downstream 762083, sema domain, seven thrombospondin repeats (type 1 and type 1-like), transmembrane domain (TM) and short cytoplasmic domain, (sem
FUNCTION:
  602568 // Neural tube defects, folate-sensitive, susceptibility to // 601634 // ENST00000440940 // downstream 
  602568 // Neural tube defects, folate-sensitive, susceptibility to // 601634 // NM_024010 // downstream
  602568 // Homocystinuria-megaloblastic anemia, cbl E type // 236270 // NM_024010 // downstream 
  602568 // Homocystinuria-megaloblastic anemia, cbl E type // 236270 // ENST00000440940 // downstream 
***SNP_A-1842324, rs9272346, p-value(main)=5.034e-141
GENE:
  HLA-DRB4, upstream 46789, major histocompatibility complex, class II, DR beta 4
  HLA-DQA1, upstream 810, major histocompatibility complex, class II, DQ alpha 1
  HLA-DQA1, upstream 761, major histocompatibility complex, class II, DQ alpha 1
  HLA-DRA, downstream 191549, major histocompatibility complex, class II, DR alpha
FUNCTION:
  146880 // Celiac disease, susceptibility to // 212750 // ENST00000395364 // upstream 
  146880 // Celiac disease, susceptibility to // 212750 // NM_002122 // upstream


-----------------------------------------------------------
t2d with ebic gamma= 0.4 for lcdc
-----------------------------------------------------------
Not detected.


-----------------------------------------------------------
t2d with ebic gamma= 0.4 for pcdc
-----------------------------------------------------------
Not detected.


-----------------------------------------------------------
t2d with ebic gamma= 0.6 for padc
-----------------------------------------------------------
Not detected.
