# Supplementary material for: Ultrahigh-dimensional variable selection method for whole-genome gene-gene interaction analysis
Source: BMC Bioinformatics. 2012 May 3;13:72. doi: 10.1186/1471-2105-13-72 (PMC3531267; doi:10.1186/1471-2105-13-72)
Supplement: Additional file 4 — Table S3. Two-order interactions from episis for Crohn’s disease and bipolar disorder. [file 1471-2105-13-72-S4.xls]

## Sheet: supplementary table 3
Supplementary Table 3. Two-order interactions from episis for Crohn's disease and bipolar disorder
			SNP1						SNP2						Interaction
	Coding						P-value						P-value
	method	No	rs number	chr	gene	MAF	main effect		rs number	chr	gene	MAF	main effect		OR*	(95%CI)			Z-value**
CD	LCDC	1	rs3828309	2q37.1	ATG16L1	0.480599	5.08e-13		rs6045761	20p13	PDYN	0.117086	0.003676		1.75991	(1.542	-	2.008)	8.40004
	PCDC	2	rs3828309	2q37.1	ATG16L1	0.480599	5.08e-13		rs6045761	20p13	PDYN	0.117086	0.003676		1.75991	(1.542	-	2.008)	8.40004
	PADC	1	rs11805303	1p31.3	IL23R	0.318074	1.086e-14		rs439143	20q13.12	SLC13A3	0.167801	0.002747		0.584109	(0.521	-	0.655)	-9.17583
		2	rs17234657	5p13.1	PTGER4 (DAB2)	0.124404	1.561e-13		rs1428555	5q33.1	ZNF300	0.0706263	7.722e-10		1.7171	(1.528	-	1.929)	9.09364
		3	rs3792106	2q37.1	ATG16L1	0.422396	5.057e-13		rs9858542	3p21.31	BSN	0.282335	1.575e-06		1.70141	(1.516	-	1.909)	9.04412
		4	rs3828309	2q37.1	ATG16L1	0.480599	5.08e-13		rs11718165	3p21.31	BSN	0.278421	1.943e-06		1.70873	(1.519	-	1.923)	8.89459
		5	rs6752107	2q37.1	ATG16L1	0.480429	1.326e-13		rs6893266	5p13.1	DAB2 (PTGER4)	0.352791	0.0003581		1.70342	(1.516	-	1.916)	8.88331
BD	LCDC	1	rs16849921	2q34	IKZF2	0.27757	0.03543		rs10197379	2q34	IKZF2	0.105684	0.9614		0.00580545	(0.000	-	0.093)	-3.63305
		2	rs2438083	6p25.3	FOXQ1	0.334411	0.7373		rs977673	6p25.3	FOXQ1	0.35211	0.03456		0.007117	(0.000	-	0.115)	-3.48788
		3	rs6809441	3p22.1	ULK4	0.334752	0.5388		rs33916626	3p22.1	ULK4	0.0850919	0.7117		0.00861896	(0.000	-	0.134)	-3.35124
		4	rs13218960	6q21	AIM1	0.313308	0.3029		rs9320174	6q21	AIM1	0.317052	0.001826		5.57539	(3.630	-	8.565)	7.84603
		5	rs11984645	8q11.23	MRPL15	0.145337	0.0002468		rs1998071	14q23.1	DAAM1	0.182607	0.214		4.58786	(3.042	-	6.919)	7.26664
		6	rs13155452	5q15	FAM172A	0.130701	0.9606		rs12188163	5q15	FAM172A	0.133084	0.01858		5.21547	(3.301	-	8.240)	7.07761
		7	rs11984645	8q11.23	MRPL15	0.145337	0.0002468		rs1392187	3q25.32	C3orf55	0.383254	0.5652		7.24942	(4.007	-	13.12)	6.5488
	PCDC	1	rs13218960	6q21	AIM1	0.313308	0.3029		rs9320174	6q21	AIM1	0.317052	0.001826		5.64889	(3.665	-	8.706)	7.84626
		2	rs11984645	8q11.23	MRPL15	0.145337	0.0002468		rs41385949	1p31.1	SLC44A5	0.054629	0.8614		3.47478	(2.470	-	4.889)	7.14975
	PADC	0
* OR: Odds ratio for 2 by 2 table corresponding to dummy coding obtained from LCDC, PCDC, and ACDC, respectively; ** Z-value: log(OR)/se(OR)
